# Supplementary material for: Sequential regulatory activity prediction across chromosomes with convolutional neural networks
Source: Genome Res. 2018 May;28(5):739–50. doi: 10.1101/gr.227819.117 (PMC5932613; doi:10.1101/gr.227819.117)
Supplement: Supplemental Material [file supp_gr.227819.117_Supplemental_Table_S1.xls]

## Sheet: Sheet1
Identifier	Data	Project	BioRep	TechRep	Sequencing	Label	AccessDate	URL
CNhs11051	CAGE	FANTOM	1	1	single	Adipocyte - breast, donor1	1/16/2017	ftp://ftp.ddbj.nig.ac.jp/ddbj_database/dra/fastq/DRA000/DRA000991/DRX008095/DRR008967.fastq.bz2
CNhs11969	CAGE	FANTOM	2	1	single	Adipocyte - breast, donor2	1/16/2017	ftp://ftp.ddbj.nig.ac.jp/ddbj_database/dra/fastq/DRA000/DRA000991/DRX008096/DRR008968.fastq.bz2
CNhs11054	CAGE	FANTOM	1	1	single	Adipocyte - omental, donor1	1/16/2017	ftp://ftp.ddbj.nig.ac.jp/ddbj_database/dra/fastq/DRA000/DRA000991/DRX008097/DRR008969.fastq.bz2
CNhs12067	CAGE	FANTOM	2	1	single	Adipocyte - omental, donor2	1/16/2017	ftp://ftp.ddbj.nig.ac.jp/ddbj_database/dra/fastq/DRA000/DRA000991/DRX008098/DRR008970.fastq.bz2
CNhs12068	CAGE	FANTOM	3	1	single	Adipocyte - omental, donor3	1/16/2017	ftp://ftp.ddbj.nig.ac.jp/ddbj_database/dra/fastq/DRA000/DRA000991/DRX008099/DRR008971.fastq.bz2
CNhs12069	CAGE	FANTOM	1	1	single	Adipocyte - perirenal, donor1	1/16/2017	ftp://ftp.ddbj.nig.ac.jp/ddbj_database/dra/fastq/DRA000/DRA000991/DRX008100/DRR008972.fastq.bz2
CNhs11371-CNhs12494	CAGE	FANTOM	2	1	single	Adipocyte - subcutaneous, donor2	1/16/2017	ftp://ftp.ddbj.nig.ac.jp/ddbj_database/dra/fastq/DRA000/DRA000991/DRX008102/DRR008974.fastq.bz2,ftp://ftp.ddbj.nig.ac.jp/ddbj_database/dra/fastq/DRA000/DRA000991/DRX008101/DRR008973.fastq.bz2
CNhs12017	CAGE	FANTOM	3	1	single	Adipocyte - subcutaneous, donor3	1/16/2017	ftp://ftp.ddbj.nig.ac.jp/ddbj_database/dra/fastq/DRA000/DRA000991/DRX008103/DRR008975.fastq.bz2
CNhs11325	CAGE	FANTOM	1	1	single	Alveolar Epithelial Cells, donor1	1/16/2017	ftp://ftp.ddbj.nig.ac.jp/ddbj_database/dra/fastq/DRA000/DRA000991/DRX008104/DRR008976.fastq.bz2
CNhs12084-CNhs12119	CAGE	FANTOM	2	1	single	Alveolar Epithelial Cells, donor2	1/16/2017	ftp://ftp.ddbj.nig.ac.jp/ddbj_database/dra/fastq/DRA000/DRA000991/DRX008105/DRR008977.fastq.bz2,ftp://ftp.ddbj.nig.ac.jp/ddbj_database/dra/fastq/DRA000/DRA000991/DRX008106/DRR008978.fastq.bz2
CNhs11341	CAGE	FANTOM	1	1	single	Amniotic Epithelial Cells, donor1	1/16/2017	ftp://ftp.ddbj.nig.ac.jp/ddbj_database/dra/fastq/DRA000/DRA000991/DRX008107/DRR008979.fastq.bz2
CNhs12125-CNhs12098	CAGE	FANTOM	3	1	single	Amniotic Epithelial Cells, donor3	1/16/2017	ftp://ftp.ddbj.nig.ac.jp/ddbj_database/dra/fastq/DRA000/DRA000991/DRX008109/DRR008981.fastq.bz2,ftp://ftp.ddbj.nig.ac.jp/ddbj_database/dra/fastq/DRA000/DRA000991/DRX008108/DRR008980.fastq.bz2
CNhs10876	CAGE	FANTOM	1	1	single	Anulus Pulposus Cell, donor1	1/16/2017	ftp://ftp.ddbj.nig.ac.jp/ddbj_database/dra/fastq/DRA000/DRA000991/DRX008110/DRR008982.fastq.bz2
CNhs12064	CAGE	FANTOM	2	1	single	Anulus Pulposus Cell, donor2	1/16/2017	ftp://ftp.ddbj.nig.ac.jp/ddbj_database/dra/fastq/DRA000/DRA000991/DRX008111/DRR008983.fastq.bz2
CNhs11321	CAGE	FANTOM	1	1	single	Astrocyte - cerebellum, donor1	1/16/2017	ftp://ftp.ddbj.nig.ac.jp/ddbj_database/dra/fastq/DRA000/DRA000991/DRX008112/DRR008984.fastq.bz2
CNhs12081	CAGE	FANTOM	2	1	single	Astrocyte - cerebellum, donor2	1/16/2017	ftp://ftp.ddbj.nig.ac.jp/ddbj_database/dra/fastq/DRA000/DRA000991/DRX008113/DRR008985.fastq.bz2
CNhs12117	CAGE	FANTOM	3	1	single	Astrocyte - cerebellum, donor3	1/16/2017	ftp://ftp.ddbj.nig.ac.jp/ddbj_database/dra/fastq/DRA000/DRA000991/DRX008114/DRR008986.fastq.bz2
CNhs10864	CAGE	FANTOM	1	1	single	Astrocyte - cerebral cortex, donor1	1/16/2017	ftp://ftp.ddbj.nig.ac.jp/ddbj_database/dra/fastq/DRA000/DRA000991/DRX008115/DRR008987.fastq.bz2
CNhs11960	CAGE	FANTOM	2	1	single	Astrocyte - cerebral cortex, donor2	1/16/2017	ftp://ftp.ddbj.nig.ac.jp/ddbj_database/dra/fastq/DRA000/DRA000991/DRX008116/DRR008988.fastq.bz2
CNhs12005	CAGE	FANTOM	3	1	single	Astrocyte - cerebral cortex, donor3	1/16/2017	ftp://ftp.ddbj.nig.ac.jp/ddbj_database/dra/fastq/DRA000/DRA000991/DRX008117/DRR008989.fastq.bz2
CNhs12331	CAGE	FANTOM	1	1	single	B lymphoblastoid cell line	1/16/2017	ftp://ftp.ddbj.nig.ac.jp/ddbj_database/dra/fastq/DRA000/DRA000991/DRX007776/DRR008648.fastq.bz2
CNhs12332	CAGE	FANTOM	2	1	single	B lymphoblastoid cell line	1/16/2017	ftp://ftp.ddbj.nig.ac.jp/ddbj_database/dra/fastq/DRA000/DRA000991/DRX007777/DRR008649.fastq.bz2
CNhs12333	CAGE	FANTOM	3	1	single	B lymphoblastoid cell line	1/16/2017	ftp://ftp.ddbj.nig.ac.jp/ddbj_database/dra/fastq/DRA000/DRA000991/DRX007778/DRR008650.fastq.bz2
CNhs12546	CAGE	FANTOM	1	1	single	Basophils, donor1	1/16/2017	ftp://ftp.ddbj.nig.ac.jp/ddbj_database/dra/fastq/DRA000/DRA000991/DRX008045/DRR008917.fastq.bz2
CNhs12563	CAGE	FANTOM	2	1	single	Basophils, donor2	1/16/2017	ftp://ftp.ddbj.nig.ac.jp/ddbj_database/dra/fastq/DRA000/DRA000991/DRX008046/DRR008918.fastq.bz2
CNhs12575	CAGE	FANTOM	3	1	single	Basophils, donor3	1/16/2017	ftp://ftp.ddbj.nig.ac.jp/ddbj_database/dra/fastq/DRA000/DRA000991/DRX008118/DRR008990.fastq.bz2
CNhs11327	CAGE	FANTOM	1	1	single	Bronchial Epithelial Cell, donor1	1/16/2017	ftp://ftp.ddbj.nig.ac.jp/ddbj_database/dra/fastq/DRA000/DRA000991/DRX008119/DRR008991.fastq.bz2
CNhs12085	CAGE	FANTOM	2	1	single	Bronchial Epithelial Cell, donor2	1/16/2017	ftp://ftp.ddbj.nig.ac.jp/ddbj_database/dra/fastq/DRA000/DRA000991/DRX008120/DRR008992.fastq.bz2
CNhs12623	CAGE	FANTOM	3	1	single	Bronchial Epithelial Cell, donor3	1/16/2017	ftp://ftp.ddbj.nig.ac.jp/ddbj_database/dra/fastq/DRA000/DRA000991/DRX008121/DRR008993.fastq.bz2
CNhs12054	CAGE	FANTOM	4	1	single	Bronchial Epithelial Cell, donor4	1/16/2017	ftp://ftp.ddbj.nig.ac.jp/ddbj_database/dra/fastq/DRA000/DRA000991/DRX008122/DRR008994.fastq.bz2
CNhs12058	CAGE	FANTOM	5	1	single	Bronchial Epithelial Cell, donor5	1/16/2017	ftp://ftp.ddbj.nig.ac.jp/ddbj_database/dra/fastq/DRA000/DRA000991/DRX008123/DRR008995.fastq.bz2
CNhs12062	CAGE	FANTOM	6	1	single	Bronchial Epithelial Cell, donor6	1/16/2017	ftp://ftp.ddbj.nig.ac.jp/ddbj_database/dra/fastq/DRA000/DRA000991/DRX008124/DRR008996.fastq.bz2
CNhs12642	CAGE	FANTOM	7	1	single	Bronchial Epithelial Cell, donor7	1/16/2017	ftp://ftp.ddbj.nig.ac.jp/ddbj_database/dra/fastq/DRA000/DRA000991/DRX008125/DRR008997.fastq.bz2
CNhs11268	CAGE	FANTOM	1	1	single	Burkitt's lymphoma cell line	1/16/2017	ftp://ftp.ddbj.nig.ac.jp/ddbj_database/dra/fastq/DRA000/DRA000991/DRX007780/DRR008652.fastq.bz2
CNhs10739	CAGE	FANTOM	1	1	single	Burkitt's lymphoma cell line	1/16/2017	ftp://ftp.ddbj.nig.ac.jp/ddbj_database/dra/fastq/DRA000/DRA000991/DRX007779/DRR008651.fastq.bz2
CNhs12552	CAGE	FANTOM	1	1	single	CD133+ stem cells - adult bone marrow derived, pool1	1/16/2017	ftp://ftp.ddbj.nig.ac.jp/ddbj_database/dra/fastq/DRA000/DRA000991/DRX008047/DRR008919.fastq.bz2
CNhs10852	CAGE	FANTOM	1	1	single	CD14+ Monocytes, donor1	1/16/2017	ftp://ftp.ddbj.nig.ac.jp/ddbj_database/dra/fastq/DRA000/DRA000991/DRX008126/DRR008998.fastq.bz2
CNhs11954	CAGE	FANTOM	2	1	single	CD14+ Monocytes, donor2	1/16/2017	ftp://ftp.ddbj.nig.ac.jp/ddbj_database/dra/fastq/DRA000/DRA000991/DRX008127/DRR008999.fastq.bz2
CNhs11997	CAGE	FANTOM	3	1	single	CD14+ Monocytes, donor3	1/16/2017	ftp://ftp.ddbj.nig.ac.jp/ddbj_database/dra/fastq/DRA000/DRA000991/DRX008128/DRR009000.fastq.bz2
CNhs10858	CAGE	FANTOM	1	1	single	CD14+ monocyte derived endothelial progenitor cells, donor1	1/16/2017	ftp://ftp.ddbj.nig.ac.jp/ddbj_database/dra/fastq/DRA000/DRA000991/DRX008129/DRR009001.fastq.bz2
CNhs11897	CAGE	FANTOM	2	1	single	CD14+ monocyte derived endothelial progenitor cells, donor2	1/16/2017	ftp://ftp.ddbj.nig.ac.jp/ddbj_database/dra/fastq/DRA000/DRA000991/DRX008130/DRR009002.fastq.bz2
CNhs11904	CAGE	FANTOM	3	1	single	CD14+ monocyte derived endothelial progenitor cells, donor3	1/16/2017	ftp://ftp.ddbj.nig.ac.jp/ddbj_database/dra/fastq/DRA000/DRA000991/DRX008131/DRR009003.fastq.bz2
CNhs13468	CAGE	FANTOM	1	1	single	CD14+ monocytes - mock treated, donor1	1/16/2017	ftp://ftp.ddbj.nig.ac.jp/ddbj_database/dra/fastq/DRA000/DRA000991/DRX008132/DRR009004.fastq.bz2
CNhs13484	CAGE	FANTOM	2	1	single	CD14+ monocytes - mock treated, donor2	1/16/2017	ftp://ftp.ddbj.nig.ac.jp/ddbj_database/dra/fastq/DRA000/DRA000991/DRX008133/DRR009005.fastq.bz2
CNhs13491	CAGE	FANTOM	3	1	single	CD14+ monocytes - mock treated, donor3	1/16/2017	ftp://ftp.ddbj.nig.ac.jp/ddbj_database/dra/fastq/DRA000/DRA000991/DRX008134/DRR009006.fastq.bz2
CNhs13474	CAGE	FANTOM	1	1	single	CD14+ monocytes - treated with B-glucan, donor1	1/16/2017	ftp://ftp.ddbj.nig.ac.jp/ddbj_database/dra/fastq/DRA000/DRA000991/DRX008135/DRR009007.fastq.bz2
CNhs13489	CAGE	FANTOM	2	1	single	CD14+ monocytes - treated with B-glucan, donor2	1/16/2017	ftp://ftp.ddbj.nig.ac.jp/ddbj_database/dra/fastq/DRA000/DRA000991/DRX008136/DRR009008.fastq.bz2
CNhs13495	CAGE	FANTOM	3	1	single	CD14+ monocytes - treated with B-glucan, donor3	1/16/2017	ftp://ftp.ddbj.nig.ac.jp/ddbj_database/dra/fastq/DRA000/DRA000991/DRX008137/DRR009009.fastq.bz2
CNhs13465	CAGE	FANTOM	1	1	single	CD14+ monocytes - treated with BCG, donor1	1/16/2017	ftp://ftp.ddbj.nig.ac.jp/ddbj_database/dra/fastq/DRA000/DRA000991/DRX008138/DRR009010.fastq.bz2
CNhs13475	CAGE	FANTOM	2	1	single	CD14+ monocytes - treated with BCG, donor2	1/16/2017	ftp://ftp.ddbj.nig.ac.jp/ddbj_database/dra/fastq/DRA000/DRA000991/DRX008139/DRR009011.fastq.bz2
CNhs13543	CAGE	FANTOM	3	1	single	CD14+ monocytes - treated with BCG, donor3	1/16/2017	ftp://ftp.ddbj.nig.ac.jp/ddbj_database/dra/fastq/DRA000/DRA000991/DRX008140/DRR009012.fastq.bz2
CNhs13473	CAGE	FANTOM	1	1	single	CD14+ monocytes - treated with Candida, donor1	1/16/2017	ftp://ftp.ddbj.nig.ac.jp/ddbj_database/dra/fastq/DRA000/DRA000991/DRX008141/DRR009013.fastq.bz2
CNhs13488	CAGE	FANTOM	2	1	single	CD14+ monocytes - treated with Candida, donor2	1/16/2017	ftp://ftp.ddbj.nig.ac.jp/ddbj_database/dra/fastq/DRA000/DRA000991/DRX008142/DRR009014.fastq.bz2
CNhs13494	CAGE	FANTOM	3	1	single	CD14+ monocytes - treated with Candida, donor3	1/16/2017	ftp://ftp.ddbj.nig.ac.jp/ddbj_database/dra/fastq/DRA000/DRA000991/DRX008143/DRR009015.fastq.bz2
CNhs13472	CAGE	FANTOM	1	1	single	CD14+ monocytes - treated with Cryptococcus, donor1	1/16/2017	ftp://ftp.ddbj.nig.ac.jp/ddbj_database/dra/fastq/DRA000/DRA000991/DRX008144/DRR009016.fastq.bz2
CNhs13487	CAGE	FANTOM	2	1	single	CD14+ monocytes - treated with Cryptococcus, donor2	1/16/2017	ftp://ftp.ddbj.nig.ac.jp/ddbj_database/dra/fastq/DRA000/DRA000991/DRX008145/DRR009017.fastq.bz2
CNhs13546	CAGE	FANTOM	3	1	single	CD14+ monocytes - treated with Cryptococcus, donor3	1/16/2017	ftp://ftp.ddbj.nig.ac.jp/ddbj_database/dra/fastq/DRA000/DRA000991/DRX008146/DRR009018.fastq.bz2
CNhs13469	CAGE	FANTOM	1	1	single	CD14+ monocytes - treated with Group A streptococci, donor1	1/16/2017	ftp://ftp.ddbj.nig.ac.jp/ddbj_database/dra/fastq/DRA000/DRA000991/DRX008147/DRR009019.fastq.bz2
CNhs13532	CAGE	FANTOM	2	1	single	CD14+ monocytes - treated with Group A streptococci, donor2	1/16/2017	ftp://ftp.ddbj.nig.ac.jp/ddbj_database/dra/fastq/DRA000/DRA000991/DRX008148/DRR009020.fastq.bz2
CNhs13492	CAGE	FANTOM	3	1	single	CD14+ monocytes - treated with Group A streptococci, donor3	1/16/2017	ftp://ftp.ddbj.nig.ac.jp/ddbj_database/dra/fastq/DRA000/DRA000991/DRX008149/DRR009021.fastq.bz2
CNhs13466	CAGE	FANTOM	1	1	single	CD14+ monocytes - treated with IFN + N-hexane, donor1	1/16/2017	ftp://ftp.ddbj.nig.ac.jp/ddbj_database/dra/fastq/DRA000/DRA000991/DRX008150/DRR009022.fastq.bz2
CNhs13476	CAGE	FANTOM	2	1	single	CD14+ monocytes - treated with IFN + N-hexane, donor2	1/16/2017	ftp://ftp.ddbj.nig.ac.jp/ddbj_database/dra/fastq/DRA000/DRA000991/DRX008151/DRR009023.fastq.bz2
CNhs13490	CAGE	FANTOM	3	1	single	CD14+ monocytes - treated with IFN + N-hexane, donor3	1/16/2017	ftp://ftp.ddbj.nig.ac.jp/ddbj_database/dra/fastq/DRA000/DRA000991/DRX008152/DRR009024.fastq.bz2
CNhs13471	CAGE	FANTOM	1	1	single	CD14+ monocytes - treated with Salmonella, donor1	1/16/2017	ftp://ftp.ddbj.nig.ac.jp/ddbj_database/dra/fastq/DRA000/DRA000991/DRX008153/DRR009025.fastq.bz2
CNhs13485	CAGE	FANTOM	2	1	single	CD14+ monocytes - treated with Salmonella, donor2	1/16/2017	ftp://ftp.ddbj.nig.ac.jp/ddbj_database/dra/fastq/DRA000/DRA000991/DRX008154/DRR009026.fastq.bz2
CNhs13493	CAGE	FANTOM	3	1	single	CD14+ monocytes - treated with Salmonella, donor3	1/16/2017	ftp://ftp.ddbj.nig.ac.jp/ddbj_database/dra/fastq/DRA000/DRA000991/DRX008155/DRR009027.fastq.bz2
CNhs13467	CAGE	FANTOM	1	1	single	CD14+ monocytes - treated with Trehalose dimycolate (TDM), donor1	1/16/2017	ftp://ftp.ddbj.nig.ac.jp/ddbj_database/dra/fastq/DRA000/DRA000991/DRX008156/DRR009028.fastq.bz2
CNhs13483	CAGE	FANTOM	2	1	single	CD14+ monocytes - treated with Trehalose dimycolate (TDM), donor2	1/16/2017	ftp://ftp.ddbj.nig.ac.jp/ddbj_database/dra/fastq/DRA000/DRA000991/DRX008157/DRR009029.fastq.bz2
CNhs13544	CAGE	FANTOM	3	1	single	CD14+ monocytes - treated with Trehalose dimycolate (TDM), donor3	1/16/2017	ftp://ftp.ddbj.nig.ac.jp/ddbj_database/dra/fastq/DRA000/DRA000991/DRX008158/DRR009030.fastq.bz2
CNhs13470	CAGE	FANTOM	1	1	single	CD14+ monocytes - treated with lipopolysaccharide, donor1	1/16/2017	ftp://ftp.ddbj.nig.ac.jp/ddbj_database/dra/fastq/DRA000/DRA000991/DRX008159/DRR009031.fastq.bz2
CNhs13533	CAGE	FANTOM	2	1	single	CD14+ monocytes - treated with lipopolysaccharide, donor2	1/16/2017	ftp://ftp.ddbj.nig.ac.jp/ddbj_database/dra/fastq/DRA000/DRA000991/DRX008160/DRR009032.fastq.bz2
CNhs13545	CAGE	FANTOM	3	1	single	CD14+ monocytes - treated with lipopolysaccharide, donor3	1/16/2017	ftp://ftp.ddbj.nig.ac.jp/ddbj_database/dra/fastq/DRA000/DRA000991/DRX008161/DRR009033.fastq.bz2
CNhs13541	CAGE	FANTOM	1	1	single	CD14+CD16+ Monocytes, donor1	1/16/2017	ftp://ftp.ddbj.nig.ac.jp/ddbj_database/dra/fastq/DRA000/DRA000991/DRX008162/DRR009034.fastq.bz2
CNhs13208	CAGE	FANTOM	2	1	single	CD14+CD16+ Monocytes, donor2	1/16/2017	ftp://ftp.ddbj.nig.ac.jp/ddbj_database/dra/fastq/DRA000/DRA000991/DRX008163/DRR009035.fastq.bz2
CNhs13549	CAGE	FANTOM	3	1	single	CD14+CD16+ Monocytes, donor3	1/16/2017	ftp://ftp.ddbj.nig.ac.jp/ddbj_database/dra/fastq/DRA000/DRA000991/DRX008164/DRR009036.fastq.bz2
CNhs13224	CAGE	FANTOM	1	1	single	CD14+CD16- Monocytes, donor1	1/16/2017	ftp://ftp.ddbj.nig.ac.jp/ddbj_database/dra/fastq/DRA000/DRA000991/DRX008165/DRR009037.fastq.bz2
CNhs13216	CAGE	FANTOM	2	1	single	CD14+CD16- Monocytes, donor2	1/16/2017	ftp://ftp.ddbj.nig.ac.jp/ddbj_database/dra/fastq/DRA000/DRA000991/DRX008166/DRR009038.fastq.bz2
CNhs13540	CAGE	FANTOM	3	1	single	CD14+CD16- Monocytes, donor3	1/16/2017	ftp://ftp.ddbj.nig.ac.jp/ddbj_database/dra/fastq/DRA000/DRA000991/DRX008167/DRR009039.fastq.bz2
CNhs13229	CAGE	FANTOM	1	1	single	CD14-CD16+ Monocytes, donor1	1/16/2017	ftp://ftp.ddbj.nig.ac.jp/ddbj_database/dra/fastq/DRA000/DRA000991/DRX008049/DRR008921.fastq.bz2
CNhs13207	CAGE	FANTOM	2	1	single	CD14-CD16+ Monocytes, donor2	1/16/2017	ftp://ftp.ddbj.nig.ac.jp/ddbj_database/dra/fastq/DRA000/DRA000991/DRX008168/DRR009040.fastq.bz2
CNhs13548	CAGE	FANTOM	3	1	single	CD14-CD16+ Monocytes, donor3	1/16/2017	ftp://ftp.ddbj.nig.ac.jp/ddbj_database/dra/fastq/DRA000/DRA000991/DRX008169/DRR009041.fastq.bz2
CNhs12177	CAGE	FANTOM	1	1	single	CD19+ B Cells (pluriselect), donor090309, donation1	1/16/2017	ftp://ftp.ddbj.nig.ac.jp/ddbj_database/dra/fastq/DRA000/DRA000991/DRX008050/DRR008922.fastq.bz2
CNhs12179	CAGE	FANTOM	2	1	single	CD19+ B Cells (pluriselect), donor090309, donation2	1/16/2017	ftp://ftp.ddbj.nig.ac.jp/ddbj_database/dra/fastq/DRA000/DRA000991/DRX008051/DRR008923.fastq.bz2
CNhs12181	CAGE	FANTOM	3	1	single	CD19+ B Cells (pluriselect), donor090309, donation3	1/16/2017	ftp://ftp.ddbj.nig.ac.jp/ddbj_database/dra/fastq/DRA000/DRA000991/DRX008052/DRR008924.fastq.bz2
CNhs12531	CAGE	FANTOM	1	1	single	CD19+ B Cells (pluriselect), donor090325, donation1	1/16/2017	ftp://ftp.ddbj.nig.ac.jp/ddbj_database/dra/fastq/DRA000/DRA000991/DRX008053/DRR008925.fastq.bz2
CNhs12175	CAGE	FANTOM	2	1	single	CD19+ B Cells (pluriselect), donor090325, donation2	1/16/2017	ftp://ftp.ddbj.nig.ac.jp/ddbj_database/dra/fastq/DRA000/DRA000991/DRX008054/DRR008926.fastq.bz2
CNhs12183	CAGE	FANTOM	1	1	single	CD19+ B Cells (pluriselect), donor090612, donation1	1/16/2017	ftp://ftp.ddbj.nig.ac.jp/ddbj_database/dra/fastq/DRA000/DRA000991/DRX008055/DRR008927.fastq.bz2
CNhs12185	CAGE	FANTOM	2	1	single	CD19+ B Cells (pluriselect), donor090612, donation2	1/16/2017	ftp://ftp.ddbj.nig.ac.jp/ddbj_database/dra/fastq/DRA000/DRA000991/DRX008056/DRR008928.fastq.bz2
CNhs12188	CAGE	FANTOM	3	1	single	CD19+ B Cells (pluriselect), donor090612, donation3	1/16/2017	ftp://ftp.ddbj.nig.ac.jp/ddbj_database/dra/fastq/DRA000/DRA000991/DRX008057/DRR008929.fastq.bz2
CNhs12343	CAGE	FANTOM	1	1	single	CD19+ B Cells, donor1	1/16/2017	ftp://ftp.ddbj.nig.ac.jp/ddbj_database/dra/fastq/DRA000/DRA000991/DRX008170/DRR009042.fastq.bz2
CNhs12352	CAGE	FANTOM	2	1	single	CD19+ B Cells, donor2	1/16/2017	ftp://ftp.ddbj.nig.ac.jp/ddbj_database/dra/fastq/DRA000/DRA000991/DRX008171/DRR009043.fastq.bz2
CNhs12354	CAGE	FANTOM	3	1	single	CD19+ B Cells, donor3	1/16/2017	ftp://ftp.ddbj.nig.ac.jp/ddbj_database/dra/fastq/DRA000/DRA000991/DRX008172/DRR009044.fastq.bz2
CNhs13552	CAGE	FANTOM	1	1	single	CD34 cells differentiated to erythrocyte lineage, biol_rep1	1/16/2017	ftp://ftp.ddbj.nig.ac.jp/ddbj_database/dra/fastq/DRA000/DRA000991/DRX008173/DRR009045.fastq.bz2
CNhs13553	CAGE	FANTOM	2	1	single	CD34 cells differentiated to erythrocyte lineage, biol_rep2	1/16/2017	ftp://ftp.ddbj.nig.ac.jp/ddbj_database/dra/fastq/DRA000/DRA000991/DRX008174/DRR009046.fastq.bz2
CNhs13227	CAGE	FANTOM	1	1	single	CD34+ Progenitors, donor1	1/16/2017	ftp://ftp.ddbj.nig.ac.jp/ddbj_database/dra/fastq/DRA000/DRA000991/DRX008058/DRR008930.fastq.bz2
CNhs12205	CAGE	FANTOM	2	1	single	CD34+ Progenitors, donor2	1/16/2017	ftp://ftp.ddbj.nig.ac.jp/ddbj_database/dra/fastq/DRA000/DRA000991/DRX008059/DRR008931.fastq.bz2
CNhs12588	CAGE	FANTOM	1	1	single	CD34+ stem cells - adult bone marrow derived, donor1, tech_rep1	1/16/2017	ftp://ftp.ddbj.nig.ac.jp/ddbj_database/dra/fastq/DRA000/DRA000991/DRX008175/DRR009047.fastq.bz2
CNhs12553	CAGE	FANTOM	1	2	single	CD34+ stem cells - adult bone marrow derived, donor1, tech_rep2	1/16/2017	ftp://ftp.ddbj.nig.ac.jp/ddbj_database/dra/fastq/DRA002/DRA002747/DRX022801/DRR025140.fastq.bz2
CNhs10853	CAGE	FANTOM	1	1	single	CD4+ T Cells, donor1	1/16/2017	ftp://ftp.ddbj.nig.ac.jp/ddbj_database/dra/fastq/DRA000/DRA000991/DRX008176/DRR009048.fastq.bz2
CNhs11955	CAGE	FANTOM	2	1	single	CD4+ T Cells, donor2	1/16/2017	ftp://ftp.ddbj.nig.ac.jp/ddbj_database/dra/fastq/DRA000/DRA000991/DRX008177/DRR009049.fastq.bz2
CNhs11998	CAGE	FANTOM	3	1	single	CD4+ T Cells, donor3	1/16/2017	ftp://ftp.ddbj.nig.ac.jp/ddbj_database/dra/fastq/DRA000/DRA000991/DRX008178/DRR009050.fastq.bz2
CNhs13203	CAGE	FANTOM	1	1	single	CD4+CD25+CD45RA+ naive regulatory T cells expanded, donor1	1/16/2017	ftp://ftp.ddbj.nig.ac.jp/ddbj_database/dra/fastq/DRA000/DRA000991/DRX008179/DRR009051.fastq.bz2
CNhs13918	CAGE	FANTOM	2	1	single	CD4+CD25+CD45RA+ naive regulatory T cells expanded, donor2	1/16/2017	ftp://ftp.ddbj.nig.ac.jp/ddbj_database/dra/fastq/DRA001/DRA001027/DRX011638/DRR012748.fastq.bz2
CNhs13919	CAGE	FANTOM	3	1	single	CD4+CD25+CD45RA+ naive regulatory T cells expanded, donor3	1/16/2017	ftp://ftp.ddbj.nig.ac.jp/ddbj_database/dra/fastq/DRA001/DRA001027/DRX011639/DRR012749.fastq.bz2
CNhs13238	CAGE	FANTOM	1	1	single	CD4+CD25+CD45RA+ naive regulatory T cells, donor1	1/16/2017	ftp://ftp.ddbj.nig.ac.jp/ddbj_database/dra/fastq/DRA000/DRA000991/DRX008060/DRR008932.fastq.bz2
CNhs13235	CAGE	FANTOM	2	1	single	CD4+CD25+CD45RA+ naive regulatory T cells, donor2	1/16/2017	ftp://ftp.ddbj.nig.ac.jp/ddbj_database/dra/fastq/DRA000/DRA000991/DRX008061/DRR008933.fastq.bz2
CNhs13513	CAGE	FANTOM	3	1	single	CD4+CD25+CD45RA+ naive regulatory T cells, donor3	1/16/2017	ftp://ftp.ddbj.nig.ac.jp/ddbj_database/dra/fastq/DRA000/DRA000991/DRX008180/DRR009052.fastq.bz2
CNhs13204	CAGE	FANTOM	1	1	single	CD4+CD25+CD45RA- memory regulatory T cells expanded, donor1	1/16/2017	ftp://ftp.ddbj.nig.ac.jp/ddbj_database/dra/fastq/DRA000/DRA000991/DRX008181/DRR009053.fastq.bz2
CNhs13811	CAGE	FANTOM	2	1	single	CD4+CD25+CD45RA- memory regulatory T cells expanded, donor2	1/16/2017	ftp://ftp.ddbj.nig.ac.jp/ddbj_database/dra/fastq/DRA000/DRA000991/DRX008182/DRR009054.fastq.bz2
CNhs13812	CAGE	FANTOM	3	1	single	CD4+CD25+CD45RA- memory regulatory T cells expanded, donor3	1/16/2017	ftp://ftp.ddbj.nig.ac.jp/ddbj_database/dra/fastq/DRA000/DRA000991/DRX008183/DRR009055.fastq.bz2
CNhs13195	CAGE	FANTOM	1	1	single	CD4+CD25+CD45RA- memory regulatory T cells, donor1	1/16/2017	ftp://ftp.ddbj.nig.ac.jp/ddbj_database/dra/fastq/DRA000/DRA000991/DRX008184/DRR009056.fastq.bz2
CNhs13206	CAGE	FANTOM	2	1	single	CD4+CD25+CD45RA- memory regulatory T cells, donor2	1/16/2017	ftp://ftp.ddbj.nig.ac.jp/ddbj_database/dra/fastq/DRA000/DRA000991/DRX008185/DRR009057.fastq.bz2
CNhs13538	CAGE	FANTOM	3	1	single	CD4+CD25+CD45RA- memory regulatory T cells, donor3	1/16/2017	ftp://ftp.ddbj.nig.ac.jp/ddbj_database/dra/fastq/DRA000/DRA000991/DRX008186/DRR009058.fastq.bz2
CNhs13202	CAGE	FANTOM	1	1	single	CD4+CD25-CD45RA+ naive conventional T cells expanded, donor1	1/16/2017	ftp://ftp.ddbj.nig.ac.jp/ddbj_database/dra/fastq/DRA000/DRA000991/DRX008187/DRR009059.fastq.bz2
CNhs13813	CAGE	FANTOM	2	1	single	CD4+CD25-CD45RA+ naive conventional T cells expanded, donor2	1/16/2017	ftp://ftp.ddbj.nig.ac.jp/ddbj_database/dra/fastq/DRA000/DRA000991/DRX008188/DRR009060.fastq.bz2
CNhs13814	CAGE	FANTOM	3	1	single	CD4+CD25-CD45RA+ naive conventional T cells expanded, donor3	1/16/2017	ftp://ftp.ddbj.nig.ac.jp/ddbj_database/dra/fastq/DRA000/DRA000991/DRX008189/DRR009061.fastq.bz2
CNhs13223	CAGE	FANTOM	1	1	single	CD4+CD25-CD45RA+ naive conventional T cells, donor1	1/16/2017	ftp://ftp.ddbj.nig.ac.jp/ddbj_database/dra/fastq/DRA000/DRA000991/DRX008190/DRR009062.fastq.bz2
CNhs13205	CAGE	FANTOM	2	1	single	CD4+CD25-CD45RA+ naive conventional T cells, donor2	1/16/2017	ftp://ftp.ddbj.nig.ac.jp/ddbj_database/dra/fastq/DRA000/DRA000991/DRX008191/DRR009063.fastq.bz2
CNhs13512	CAGE	FANTOM	3	1	single	CD4+CD25-CD45RA+ naive conventional T cells, donor3	1/16/2017	ftp://ftp.ddbj.nig.ac.jp/ddbj_database/dra/fastq/DRA000/DRA000991/DRX008192/DRR009064.fastq.bz2
CNhs13215	CAGE	FANTOM	1	1	single	CD4+CD25-CD45RA- memory conventional T cells expanded, donor1	1/16/2017	ftp://ftp.ddbj.nig.ac.jp/ddbj_database/dra/fastq/DRA000/DRA000991/DRX008193/DRR009065.fastq.bz2
CNhs13920	CAGE	FANTOM	2	1	single	CD4+CD25-CD45RA- memory conventional T cells expanded, donor2	1/16/2017	ftp://ftp.ddbj.nig.ac.jp/ddbj_database/dra/fastq/DRA001/DRA001027/DRX011640/DRR012750.fastq.bz2
CNhs13921	CAGE	FANTOM	3	1	single	CD4+CD25-CD45RA- memory conventional T cells expanded, donor3	1/16/2017	ftp://ftp.ddbj.nig.ac.jp/ddbj_database/dra/fastq/DRA001/DRA001027/DRX011641/DRR012751.fastq.bz2
CNhs13239	CAGE	FANTOM	1	1	single	CD4+CD25-CD45RA- memory conventional T cells, donor1	1/16/2017	ftp://ftp.ddbj.nig.ac.jp/ddbj_database/dra/fastq/DRA000/DRA000991/DRX008062/DRR008934.fastq.bz2
CNhs13237	CAGE	FANTOM	2	1	single	CD4+CD25-CD45RA- memory conventional T cells, donor2	1/16/2017	ftp://ftp.ddbj.nig.ac.jp/ddbj_database/dra/fastq/DRA000/DRA000991/DRX008063/DRR008935.fastq.bz2
CNhs13539	CAGE	FANTOM	3	1	single	CD4+CD25-CD45RA- memory conventional T cells, donor3	1/16/2017	ftp://ftp.ddbj.nig.ac.jp/ddbj_database/dra/fastq/DRA000/DRA000991/DRX008194/DRR009066.fastq.bz2
CNhs12176	CAGE	FANTOM	1	1	single	CD8+ T Cells (pluriselect), donor090309, donation1	1/16/2017	ftp://ftp.ddbj.nig.ac.jp/ddbj_database/dra/fastq/DRA000/DRA000991/DRX008064/DRR008936.fastq.bz2
CNhs12178	CAGE	FANTOM	2	1	single	CD8+ T Cells (pluriselect), donor090309, donation2	1/16/2017	ftp://ftp.ddbj.nig.ac.jp/ddbj_database/dra/fastq/DRA000/DRA000991/DRX008065/DRR008937.fastq.bz2
CNhs12180	CAGE	FANTOM	3	1	single	CD8+ T Cells (pluriselect), donor090309, donation3	1/16/2017	ftp://ftp.ddbj.nig.ac.jp/ddbj_database/dra/fastq/DRA000/DRA000991/DRX008066/DRR008938.fastq.bz2
CNhs12201	CAGE	FANTOM	1	1	single	CD8+ T Cells (pluriselect), donor090325, donation1	1/16/2017	ftp://ftp.ddbj.nig.ac.jp/ddbj_database/dra/fastq/DRA000/DRA000991/DRX008067/DRR008939.fastq.bz2
CNhs12199	CAGE	FANTOM	2	1	single	CD8+ T Cells (pluriselect), donor090325, donation2	1/16/2017	ftp://ftp.ddbj.nig.ac.jp/ddbj_database/dra/fastq/DRA000/DRA000991/DRX008068/DRR008940.fastq.bz2
CNhs12182	CAGE	FANTOM	1	1	single	CD8+ T Cells (pluriselect), donor090612, donation1	1/16/2017	ftp://ftp.ddbj.nig.ac.jp/ddbj_database/dra/fastq/DRA000/DRA000991/DRX008069/DRR008941.fastq.bz2
CNhs12184	CAGE	FANTOM	2	1	single	CD8+ T Cells (pluriselect), donor090612, donation2	1/16/2017	ftp://ftp.ddbj.nig.ac.jp/ddbj_database/dra/fastq/DRA000/DRA000991/DRX008070/DRR008942.fastq.bz2
CNhs12187	CAGE	FANTOM	3	1	single	CD8+ T Cells (pluriselect), donor090612, donation3	1/16/2017	ftp://ftp.ddbj.nig.ac.jp/ddbj_database/dra/fastq/DRA000/DRA000991/DRX008071/DRR008943.fastq.bz2
CNhs10854	CAGE	FANTOM	1	1	single	CD8+ T Cells, donor1	1/16/2017	ftp://ftp.ddbj.nig.ac.jp/ddbj_database/dra/fastq/DRA000/DRA000991/DRX008195/DRR009067.fastq.bz2
CNhs11956	CAGE	FANTOM	2	1	single	CD8+ T Cells, donor2	1/16/2017	ftp://ftp.ddbj.nig.ac.jp/ddbj_database/dra/fastq/DRA000/DRA000991/DRX008196/DRR009068.fastq.bz2
CNhs11999	CAGE	FANTOM	3	1	single	CD8+ T Cells, donor3	1/16/2017	ftp://ftp.ddbj.nig.ac.jp/ddbj_database/dra/fastq/DRA000/DRA000991/DRX008197/DRR009069.fastq.bz2
CNhs12341	CAGE	FANTOM	1	1	single	Cardiac Myocyte, donor1	1/16/2017	ftp://ftp.ddbj.nig.ac.jp/ddbj_database/dra/fastq/DRA000/DRA000991/DRX008198/DRR009070.fastq.bz2
CNhs12350	CAGE	FANTOM	2	1	single	Cardiac Myocyte, donor2	1/16/2017	ftp://ftp.ddbj.nig.ac.jp/ddbj_database/dra/fastq/DRA000/DRA000991/DRX008199/DRR009071.fastq.bz2
CNhs12571	CAGE	FANTOM	3	1	single	Cardiac Myocyte, donor3	1/16/2017	ftp://ftp.ddbj.nig.ac.jp/ddbj_database/dra/fastq/DRA000/DRA000991/DRX008200/DRR009072.fastq.bz2
CNhs11923	CAGE	FANTOM	1	1	single	Chondrocyte - de diff, donor1	1/16/2017	ftp://ftp.ddbj.nig.ac.jp/ddbj_database/dra/fastq/DRA000/DRA000991/DRX008201/DRR009073.fastq.bz2
CNhs11372	CAGE	FANTOM	2	1	single	Chondrocyte - de diff, donor2	1/16/2017	ftp://ftp.ddbj.nig.ac.jp/ddbj_database/dra/fastq/DRA000/DRA000991/DRX008202/DRR009074.fastq.bz2
CNhs12020	CAGE	FANTOM	3	1	single	Chondrocyte - de diff, donor3	1/16/2017	ftp://ftp.ddbj.nig.ac.jp/ddbj_database/dra/fastq/DRA000/DRA000991/DRX008203/DRR009075.fastq.bz2
CNhs11373	CAGE	FANTOM	2	1	single	Chondrocyte - re diff, donor2	1/16/2017	ftp://ftp.ddbj.nig.ac.jp/ddbj_database/dra/fastq/DRA000/DRA000991/DRX008204/DRR009076.fastq.bz2
CNhs12021	CAGE	FANTOM	3	1	single	Chondrocyte - re diff, donor3	1/16/2017	ftp://ftp.ddbj.nig.ac.jp/ddbj_database/dra/fastq/DRA000/DRA000991/DRX008205/DRR009077.fastq.bz2
CNhs10871	CAGE	FANTOM	1	1	single	Ciliary Epithelial Cells, donor1	1/16/2017	ftp://ftp.ddbj.nig.ac.jp/ddbj_database/dra/fastq/DRA000/DRA000991/DRX008206/DRR009078.fastq.bz2
CNhs11966	CAGE	FANTOM	2	1	single	Ciliary Epithelial Cells, donor2	1/16/2017	ftp://ftp.ddbj.nig.ac.jp/ddbj_database/dra/fastq/DRA000/DRA000991/DRX008207/DRR009079.fastq.bz2
CNhs12009	CAGE	FANTOM	3	1	single	Ciliary Epithelial Cells, donor3	1/16/2017	ftp://ftp.ddbj.nig.ac.jp/ddbj_database/dra/fastq/DRA000/DRA000991/DRX008208/DRR009080.fastq.bz2
CNhs10608	CAGE	FANTOM	1	1	single	Clontech Human Universal Reference Total RNA, pool1	1/16/2017	ftp://ftp.ddbj.nig.ac.jp/ddbj_database/dra/fastq/DRA000/DRA000991/DRX008608/DRR009480.fastq.bz2
CNhs11336	CAGE	FANTOM	1	1	single	Corneal Epithelial Cells, donor1	1/16/2017	ftp://ftp.ddbj.nig.ac.jp/ddbj_database/dra/fastq/DRA000/DRA000991/DRX008209/DRR009081.fastq.bz2
CNhs12094	CAGE	FANTOM	2	1	single	Corneal Epithelial Cells, donor2	1/16/2017	ftp://ftp.ddbj.nig.ac.jp/ddbj_database/dra/fastq/DRA000/DRA000991/DRX008210/DRR009082.fastq.bz2
CNhs12123	CAGE	FANTOM	3	1	single	Corneal Epithelial Cells, donor3	1/16/2017	ftp://ftp.ddbj.nig.ac.jp/ddbj_database/dra/fastq/DRA000/DRA000991/DRX008211/DRR009083.fastq.bz2
CNhs10855	CAGE	FANTOM	1	1	single	Dendritic Cells - monocyte immature derived, donor1, tech_rep1	1/16/2017	ftp://ftp.ddbj.nig.ac.jp/ddbj_database/dra/fastq/DRA000/DRA000991/DRX008212/DRR009084.fastq.bz2
CNhs11062	CAGE	FANTOM	1	2	single	Dendritic Cells - monocyte immature derived, donor1, tech_tech_rep2	1/16/2017	ftp://ftp.ddbj.nig.ac.jp/ddbj_database/dra/fastq/DRA000/DRA000991/DRX008213/DRR009085.fastq.bz2
CNhs12195	CAGE	FANTOM	2	1	single	Dendritic Cells - monocyte immature derived, donor2	1/16/2017	ftp://ftp.ddbj.nig.ac.jp/ddbj_database/dra/fastq/DRA000/DRA000991/DRX008072/DRR008944.fastq.bz2
CNhs12000	CAGE	FANTOM	3	1	single	Dendritic Cells - monocyte immature derived, donor3	1/16/2017	ftp://ftp.ddbj.nig.ac.jp/ddbj_database/dra/fastq/DRA000/DRA000991/DRX008214/DRR009086.fastq.bz2
CNhs10857	CAGE	FANTOM	1	1	single	Dendritic Cells - plasmacytoid, donor1	1/16/2017	ftp://ftp.ddbj.nig.ac.jp/ddbj_database/dra/fastq/DRA000/DRA000991/DRX008215/DRR009087.fastq.bz2
CNhs12196	CAGE	FANTOM	2	1	single	Dendritic Cells - plasmacytoid, donor2	1/16/2017	ftp://ftp.ddbj.nig.ac.jp/ddbj_database/dra/fastq/DRA000/DRA000991/DRX008073/DRR008945.fastq.bz2
CNhs12200	CAGE	FANTOM	3	1	single	Dendritic Cells - plasmacytoid, donor3	1/16/2017	ftp://ftp.ddbj.nig.ac.jp/ddbj_database/dra/fastq/DRA000/DRA000991/DRX008074/DRR008946.fastq.bz2
CNhs10837	CAGE	FANTOM	0	1	single	Endothelial Cells - Aortic, donor0	1/16/2017	ftp://ftp.ddbj.nig.ac.jp/ddbj_database/dra/fastq/DRA000/DRA000991/DRX008216/DRR009088.fastq.bz2
CNhs12495	CAGE	FANTOM	1	1	single	Endothelial Cells - Aortic, donor1	1/16/2017	ftp://ftp.ddbj.nig.ac.jp/ddbj_database/dra/fastq/DRA000/DRA000991/DRX008217/DRR009089.fastq.bz2
CNhs11375	CAGE	FANTOM	2	1	single	Endothelial Cells - Aortic, donor2	1/16/2017	ftp://ftp.ddbj.nig.ac.jp/ddbj_database/dra/fastq/DRA000/DRA000991/DRX008218/DRR009090.fastq.bz2
CNhs12022	CAGE	FANTOM	3	1	single	Endothelial Cells - Aortic, donor3	1/16/2017	ftp://ftp.ddbj.nig.ac.jp/ddbj_database/dra/fastq/DRA000/DRA000991/DRX008219/DRR009091.fastq.bz2
CNhs12496	CAGE	FANTOM	1	1	single	Endothelial Cells - Artery, donor1	1/16/2017	ftp://ftp.ddbj.nig.ac.jp/ddbj_database/dra/fastq/DRA000/DRA000991/DRX008220/DRR009092.fastq.bz2
CNhs11977	CAGE	FANTOM	2	1	single	Endothelial Cells - Artery, donor2	1/16/2017	ftp://ftp.ddbj.nig.ac.jp/ddbj_database/dra/fastq/DRA000/DRA000991/DRX008221/DRR009093.fastq.bz2
CNhs12023	CAGE	FANTOM	3	1	single	Endothelial Cells - Artery, donor3	1/16/2017	ftp://ftp.ddbj.nig.ac.jp/ddbj_database/dra/fastq/DRA000/DRA000991/DRX008222/DRR009094.fastq.bz2
CNhs10865	CAGE	FANTOM	1	1	single	Endothelial Cells - Lymphatic, donor1	1/16/2017	ftp://ftp.ddbj.nig.ac.jp/ddbj_database/dra/fastq/DRA000/DRA000991/DRX008223/DRR009095.fastq.bz2
CNhs11901	CAGE	FANTOM	2	1	single	Endothelial Cells - Lymphatic, donor2	1/16/2017	ftp://ftp.ddbj.nig.ac.jp/ddbj_database/dra/fastq/DRA000/DRA000991/DRX008224/DRR009096.fastq.bz2
CNhs11906	CAGE	FANTOM	3	1	single	Endothelial Cells - Lymphatic, donor3	1/16/2017	ftp://ftp.ddbj.nig.ac.jp/ddbj_database/dra/fastq/DRA000/DRA000991/DRX008225/DRR009097.fastq.bz2
CNhs11925	CAGE	FANTOM	1	1	single	Endothelial Cells - Microvascular, donor1	1/16/2017	ftp://ftp.ddbj.nig.ac.jp/ddbj_database/dra/fastq/DRA000/DRA000991/DRX008226/DRR009098.fastq.bz2
CNhs11376	CAGE	FANTOM	2	1	single	Endothelial Cells - Microvascular, donor2	1/16/2017	ftp://ftp.ddbj.nig.ac.jp/ddbj_database/dra/fastq/DRA000/DRA000991/DRX008227/DRR009099.fastq.bz2
CNhs12024	CAGE	FANTOM	3	1	single	Endothelial Cells - Microvascular, donor3	1/16/2017	ftp://ftp.ddbj.nig.ac.jp/ddbj_database/dra/fastq/DRA000/DRA000991/DRX008228/DRR009100.fastq.bz2
CNhs11926	CAGE	FANTOM	1	1	single	Endothelial Cells - Thoracic, donor1	1/16/2017	ftp://ftp.ddbj.nig.ac.jp/ddbj_database/dra/fastq/DRA000/DRA000991/DRX008229/DRR009101.fastq.bz2
CNhs11978	CAGE	FANTOM	2	1	single	Endothelial Cells - Thoracic, donor2	1/16/2017	ftp://ftp.ddbj.nig.ac.jp/ddbj_database/dra/fastq/DRA000/DRA000991/DRX008230/DRR009102.fastq.bz2
CNhs10872	CAGE	FANTOM	1	1	single	Endothelial Cells - Umbilical vein, donor1	1/16/2017	ftp://ftp.ddbj.nig.ac.jp/ddbj_database/dra/fastq/DRA000/DRA000991/DRX008231/DRR009103.fastq.bz2
CNhs11967	CAGE	FANTOM	2	1	single	Endothelial Cells - Umbilical vein, donor2	1/16/2017	ftp://ftp.ddbj.nig.ac.jp/ddbj_database/dra/fastq/DRA000/DRA000991/DRX008232/DRR009104.fastq.bz2
CNhs12010	CAGE	FANTOM	3	1	single	Endothelial Cells - Umbilical vein, donor3	1/16/2017	ftp://ftp.ddbj.nig.ac.jp/ddbj_database/dra/fastq/DRA000/DRA000991/DRX008233/DRR009105.fastq.bz2
CNhs12497	CAGE	FANTOM	1	1	single	Endothelial Cells - Vein, donor1	1/16/2017	ftp://ftp.ddbj.nig.ac.jp/ddbj_database/dra/fastq/DRA000/DRA000991/DRX008234/DRR009106.fastq.bz2
CNhs11377	CAGE	FANTOM	2	1	single	Endothelial Cells - Vein, donor2	1/16/2017	ftp://ftp.ddbj.nig.ac.jp/ddbj_database/dra/fastq/DRA000/DRA000991/DRX008235/DRR009107.fastq.bz2
CNhs12026	CAGE	FANTOM	3	1	single	Endothelial Cells - Vein, donor3	1/16/2017	ftp://ftp.ddbj.nig.ac.jp/ddbj_database/dra/fastq/DRA000/DRA000991/DRX008236/DRR009108.fastq.bz2
CNhs12548	CAGE	FANTOM	2	1	single	Eosinophils, donor2	1/16/2017	ftp://ftp.ddbj.nig.ac.jp/ddbj_database/dra/fastq/DRA000/DRA000991/DRX008076/DRR008948.fastq.bz2
CNhs12549-CNhs12547	CAGE	FANTOM	3	1	single	Eosinophils, donor3	1/16/2017	ftp://ftp.ddbj.nig.ac.jp/ddbj_database/dra/fastq/DRA000/DRA000991/DRX008077/DRR008949.fastq.bz2,ftp://ftp.ddbj.nig.ac.jp/ddbj_database/dra/fastq/DRA000/DRA000991/DRX008075/DRR008947.fastq.bz2
CNhs11323-CNhs12622-CNhs12083	CAGE	FANTOM	1	1	single	Esophageal Epithelial Cells, donor1	1/16/2017	ftp://ftp.ddbj.nig.ac.jp/ddbj_database/dra/fastq/DRA000/DRA000991/DRX008237/DRR009109.fastq.bz2,ftp://ftp.ddbj.nig.ac.jp/ddbj_database/dra/fastq/DRA000/DRA000991/DRX008239/DRR009111.fastq.bz2,ftp://ftp.ddbj.nig.ac.jp/ddbj_database/dra/fastq/DRA000/DRA000991/DRX008238/DRR009110.fastq.bz2
CNhs11836	CAGE	FANTOM	1	1	single	Ewing's sarcoma cell line	1/16/2017	ftp://ftp.ddbj.nig.ac.jp/ddbj_database/dra/fastq/DRA000/DRA000991/DRX007781/DRR008653.fastq.bz2
CNhs10874	CAGE	FANTOM	1	1	single	Fibroblast - Aortic Adventitial, donor1	1/16/2017	ftp://ftp.ddbj.nig.ac.jp/ddbj_database/dra/fastq/DRA000/DRA000991/DRX008240/DRR009112.fastq.bz2
CNhs11968	CAGE	FANTOM	2	1	single	Fibroblast - Aortic Adventitial, donor2	1/16/2017	ftp://ftp.ddbj.nig.ac.jp/ddbj_database/dra/fastq/DRA000/DRA000991/DRX008241/DRR009113.fastq.bz2
CNhs12011	CAGE	FANTOM	3	1	single	Fibroblast - Aortic Adventitial, donor3	1/16/2017	ftp://ftp.ddbj.nig.ac.jp/ddbj_database/dra/fastq/DRA000/DRA000991/DRX008242/DRR009114.fastq.bz2
CNhs12498	CAGE	FANTOM	1	1	single	Fibroblast - Cardiac, donor1	1/16/2017	ftp://ftp.ddbj.nig.ac.jp/ddbj_database/dra/fastq/DRA000/DRA000991/DRX008243/DRR009115.fastq.bz2
CNhs11378	CAGE	FANTOM	2	1	single	Fibroblast - Cardiac, donor2	1/16/2017	ftp://ftp.ddbj.nig.ac.jp/ddbj_database/dra/fastq/DRA000/DRA000991/DRX008244/DRR009116.fastq.bz2
CNhs12027	CAGE	FANTOM	3	1	single	Fibroblast - Cardiac, donor3	1/16/2017	ftp://ftp.ddbj.nig.ac.jp/ddbj_database/dra/fastq/DRA000/DRA000991/DRX008245/DRR009117.fastq.bz2
CNhs11909	CAGE	FANTOM	4	1	single	Fibroblast - Cardiac, donor4	1/16/2017	ftp://ftp.ddbj.nig.ac.jp/ddbj_database/dra/fastq/DRA000/DRA000991/DRX008246/DRR009118.fastq.bz2
CNhs12057	CAGE	FANTOM	5	1	single	Fibroblast - Cardiac, donor5	1/16/2017	ftp://ftp.ddbj.nig.ac.jp/ddbj_database/dra/fastq/DRA000/DRA000991/DRX008247/DRR009119.fastq.bz2
CNhs12061	CAGE	FANTOM	6	1	single	Fibroblast - Cardiac, donor6	1/16/2017	ftp://ftp.ddbj.nig.ac.jp/ddbj_database/dra/fastq/DRA000/DRA000991/DRX008248/DRR009120.fastq.bz2
CNhs11319	CAGE	FANTOM	1	1	single	Fibroblast - Choroid Plexus, donor1	1/16/2017	ftp://ftp.ddbj.nig.ac.jp/ddbj_database/dra/fastq/DRA000/DRA000991/DRX008249/DRR009121.fastq.bz2
CNhs12344-CNhs12620	CAGE	FANTOM	2	1	single	Fibroblast - Choroid Plexus, donor2	1/16/2017	ftp://ftp.ddbj.nig.ac.jp/ddbj_database/dra/fastq/DRA000/DRA000991/DRX008250/DRR009122.fastq.bz2,ftp://ftp.ddbj.nig.ac.jp/ddbj_database/dra/fastq/DRA000/DRA000991/DRX008251/DRR009123.fastq.bz2
CNhs11339	CAGE	FANTOM	1	1	single	Fibroblast - Conjunctival, donor1	1/16/2017	ftp://ftp.ddbj.nig.ac.jp/ddbj_database/dra/fastq/DRA000/DRA000991/DRX008252/DRR009124.fastq.bz2
CNhs12734	CAGE	FANTOM	3	1	single	Fibroblast - Conjunctival, donor3	1/16/2017	ftp://ftp.ddbj.nig.ac.jp/ddbj_database/dra/fastq/DRA000/DRA000991/DRX008253/DRR009125.fastq.bz2
CNhs12499	CAGE	FANTOM	1	1	single	Fibroblast - Dermal, donor1	1/16/2017	ftp://ftp.ddbj.nig.ac.jp/ddbj_database/dra/fastq/DRA000/DRA000991/DRX008254/DRR009126.fastq.bz2
CNhs11379	CAGE	FANTOM	2	1	single	Fibroblast - Dermal, donor2	1/16/2017	ftp://ftp.ddbj.nig.ac.jp/ddbj_database/dra/fastq/DRA000/DRA000991/DRX008255/DRR009127.fastq.bz2
CNhs12028	CAGE	FANTOM	3	1	single	Fibroblast - Dermal, donor3	1/16/2017	ftp://ftp.ddbj.nig.ac.jp/ddbj_database/dra/fastq/DRA000/DRA000991/DRX008256/DRR009128.fastq.bz2
CNhs12052	CAGE	FANTOM	4	1	single	Fibroblast - Dermal, donor4	1/16/2017	ftp://ftp.ddbj.nig.ac.jp/ddbj_database/dra/fastq/DRA000/DRA000991/DRX008257/DRR009129.fastq.bz2
CNhs12055	CAGE	FANTOM	5	1	single	Fibroblast - Dermal, donor5	1/16/2017	ftp://ftp.ddbj.nig.ac.jp/ddbj_database/dra/fastq/DRA000/DRA000991/DRX008258/DRR009130.fastq.bz2
CNhs12059	CAGE	FANTOM	6	1	single	Fibroblast - Dermal, donor6	1/16/2017	ftp://ftp.ddbj.nig.ac.jp/ddbj_database/dra/fastq/DRA000/DRA000991/DRX008259/DRR009131.fastq.bz2
CNhs10866	CAGE	FANTOM	1	1	single	Fibroblast - Gingival, donor1	1/16/2017	ftp://ftp.ddbj.nig.ac.jp/ddbj_database/dra/fastq/DRA000/DRA000991/DRX008260/DRR009132.fastq.bz2
CNhs14135	CAGE	FANTOM	10	1	single	Fibroblast - Gingival, donor10 (periodontitis)	1/16/2017	ftp://ftp.ddbj.nig.ac.jp/ddbj_database/dra/fastq/DRA002/DRA002747/DRX022788/DRR025127.fastq.bz2
CNhs11961	CAGE	FANTOM	2	1	single	Fibroblast - Gingival, donor2	1/16/2017	ftp://ftp.ddbj.nig.ac.jp/ddbj_database/dra/fastq/DRA000/DRA000991/DRX008261/DRR009133.fastq.bz2
CNhs12006	CAGE	FANTOM	3	1	single	Fibroblast - Gingival, donor3	1/16/2017	ftp://ftp.ddbj.nig.ac.jp/ddbj_database/dra/fastq/DRA000/DRA000991/DRX008262/DRR009134.fastq.bz2
CNhs11952	CAGE	FANTOM	5	1	single	Fibroblast - Gingival, donor5 (GFH3)	1/16/2017	ftp://ftp.ddbj.nig.ac.jp/ddbj_database/dra/fastq/DRA000/DRA000991/DRX008264/DRR009136.fastq.bz2
CNhs14128	CAGE	FANTOM	6	1	single	Fibroblast - Gingival, donor6 (aggressive periodontitis)	1/16/2017	ftp://ftp.ddbj.nig.ac.jp/ddbj_database/dra/fastq/DRA002/DRA002747/DRX022781/DRR025120.fastq.bz2
CNhs14129	CAGE	FANTOM	6	1	single	Fibroblast - Gingival, donor6 (control)	1/16/2017	ftp://ftp.ddbj.nig.ac.jp/ddbj_database/dra/fastq/DRA002/DRA002747/DRX022782/DRR025121.fastq.bz2
CNhs14130	CAGE	FANTOM	7	1	single	Fibroblast - Gingival, donor7 (aggressive periodontitis)	1/16/2017	ftp://ftp.ddbj.nig.ac.jp/ddbj_database/dra/fastq/DRA002/DRA002747/DRX022783/DRR025122.fastq.bz2
CNhs14131	CAGE	FANTOM	7	1	single	Fibroblast - Gingival, donor7 (control)	1/16/2017	ftp://ftp.ddbj.nig.ac.jp/ddbj_database/dra/fastq/DRA002/DRA002747/DRX022784/DRR025123.fastq.bz2
CNhs14132	CAGE	FANTOM	8	1	single	Fibroblast - Gingival, donor8 (chronic periodontitis)	1/16/2017	ftp://ftp.ddbj.nig.ac.jp/ddbj_database/dra/fastq/DRA002/DRA002747/DRX022785/DRR025124.fastq.bz2
CNhs14133	CAGE	FANTOM	8	1	single	Fibroblast - Gingival, donor8 (control)	1/16/2017	ftp://ftp.ddbj.nig.ac.jp/ddbj_database/dra/fastq/DRA002/DRA002747/DRX022786/DRR025125.fastq.bz2
CNhs14134	CAGE	FANTOM	9	1	single	Fibroblast - Gingival, donor9 (control)	1/16/2017	ftp://ftp.ddbj.nig.ac.jp/ddbj_database/dra/fastq/DRA002/DRA002747/DRX022787/DRR025126.fastq.bz2
CNhs11380-CNhs12500	CAGE	FANTOM	2	1	single	Fibroblast - Lung, donor2	1/16/2017	ftp://ftp.ddbj.nig.ac.jp/ddbj_database/dra/fastq/DRA000/DRA000991/DRX008266/DRR009138.fastq.bz2,ftp://ftp.ddbj.nig.ac.jp/ddbj_database/dra/fastq/DRA000/DRA000991/DRX008265/DRR009137.fastq.bz2
CNhs12029	CAGE	FANTOM	3	1	single	Fibroblast - Lung, donor3	1/16/2017	ftp://ftp.ddbj.nig.ac.jp/ddbj_database/dra/fastq/DRA000/DRA000991/DRX008267/DRR009139.fastq.bz2
CNhs11322	CAGE	FANTOM	1	1	single	Fibroblast - Lymphatic, donor1	1/16/2017	ftp://ftp.ddbj.nig.ac.jp/ddbj_database/dra/fastq/DRA000/DRA000991/DRX008268/DRR009140.fastq.bz2
CNhs12118-CNhs12082	CAGE	FANTOM	3	1	single	Fibroblast - Lymphatic, donor3	1/16/2017	ftp://ftp.ddbj.nig.ac.jp/ddbj_database/dra/fastq/DRA000/DRA000991/DRX008270/DRR009142.fastq.bz2,ftp://ftp.ddbj.nig.ac.jp/ddbj_database/dra/fastq/DRA000/DRA000991/DRX008269/DRR009141.fastq.bz2
CNhs11348-CNhs12128-CNhs12103	CAGE	FANTOM	1	1	single	Fibroblast - Mammary, donor1	1/16/2017	ftp://ftp.ddbj.nig.ac.jp/ddbj_database/dra/fastq/DRA000/DRA000991/DRX008271/DRR009143.fastq.bz2,ftp://ftp.ddbj.nig.ac.jp/ddbj_database/dra/fastq/DRA000/DRA000991/DRX008273/DRR009145.fastq.bz2,ftp://ftp.ddbj.nig.ac.jp/ddbj_database/dra/fastq/DRA000/DRA000991/DRX008272/DRR009144.fastq.bz2
CNhs10867	CAGE	FANTOM	1	1	single	Fibroblast - Periodontal Ligament, donor1	1/16/2017	ftp://ftp.ddbj.nig.ac.jp/ddbj_database/dra/fastq/DRA000/DRA000991/DRX008274/DRR009146.fastq.bz2
CNhs11962	CAGE	FANTOM	2	1	single	Fibroblast - Periodontal Ligament, donor2	1/16/2017	ftp://ftp.ddbj.nig.ac.jp/ddbj_database/dra/fastq/DRA000/DRA000991/DRX008275/DRR009147.fastq.bz2
CNhs11907	CAGE	FANTOM	3	1	single	Fibroblast - Periodontal Ligament, donor3	1/16/2017	ftp://ftp.ddbj.nig.ac.jp/ddbj_database/dra/fastq/DRA000/DRA000991/DRX008276/DRR009148.fastq.bz2
CNhs12493	CAGE	FANTOM	4	1	single	Fibroblast - Periodontal Ligament, donor4 (PL29)	1/16/2017	ftp://ftp.ddbj.nig.ac.jp/ddbj_database/dra/fastq/DRA000/DRA000991/DRX008277/DRR009149.fastq.bz2
CNhs11953	CAGE	FANTOM	5	1	single	Fibroblast - Periodontal Ligament, donor5 (PL30)	1/16/2017	ftp://ftp.ddbj.nig.ac.jp/ddbj_database/dra/fastq/DRA000/DRA000991/DRX008278/DRR009150.fastq.bz2
CNhs11996	CAGE	FANTOM	6	1	single	Fibroblast - Periodontal Ligament, donor6 (PLH3)	1/16/2017	ftp://ftp.ddbj.nig.ac.jp/ddbj_database/dra/fastq/DRA000/DRA000991/DRX008279/DRR009151.fastq.bz2
CNhs10878	CAGE	FANTOM	1	1	single	Fibroblast - Pulmonary Artery, donor1	1/16/2017	ftp://ftp.ddbj.nig.ac.jp/ddbj_database/dra/fastq/DRA000/DRA000991/DRX008280/DRR009152.fastq.bz2
CNhs11343	CAGE	FANTOM	1	1	single	Fibroblast - Villous Mesenchymal, donor1	1/16/2017	ftp://ftp.ddbj.nig.ac.jp/ddbj_database/dra/fastq/DRA000/DRA000991/DRX008281/DRR009153.fastq.bz2
CNhs12099	CAGE	FANTOM	2	1	single	Fibroblast - Villous Mesenchymal, donor2	1/16/2017	ftp://ftp.ddbj.nig.ac.jp/ddbj_database/dra/fastq/DRA000/DRA000991/DRX008282/DRR009154.fastq.bz2
CNhs12920	CAGE	FANTOM	3	1	single	Fibroblast - Villous Mesenchymal, donor3	1/16/2017	ftp://ftp.ddbj.nig.ac.jp/ddbj_database/dra/fastq/DRA000/DRA000991/DRX008283/DRR009155.fastq.bz2
CNhs11353	CAGE	FANTOM	1	1	single	Fibroblast - skin dystrophia myotonica, donor1	1/16/2017	ftp://ftp.ddbj.nig.ac.jp/ddbj_database/dra/fastq/DRA000/DRA000991/DRX008284/DRR009156.fastq.bz2
CNhs11354	CAGE	FANTOM	2	1	single	Fibroblast - skin dystrophia myotonica, donor2	1/16/2017	ftp://ftp.ddbj.nig.ac.jp/ddbj_database/dra/fastq/DRA000/DRA000991/DRX008285/DRR009157.fastq.bz2
CNhs11913	CAGE	FANTOM	3	1	single	Fibroblast - skin dystrophia myotonica, donor3	1/16/2017	ftp://ftp.ddbj.nig.ac.jp/ddbj_database/dra/fastq/DRA000/DRA000991/DRX008286/DRR009158.fastq.bz2
CNhs11351	CAGE	FANTOM	1	1	single	Fibroblast - skin normal, donor1	1/16/2017	ftp://ftp.ddbj.nig.ac.jp/ddbj_database/dra/fastq/DRA000/DRA000991/DRX008287/DRR009159.fastq.bz2
CNhs11914	CAGE	FANTOM	2	1	single	Fibroblast - skin normal, donor2	1/16/2017	ftp://ftp.ddbj.nig.ac.jp/ddbj_database/dra/fastq/DRA000/DRA000991/DRX008288/DRR009160.fastq.bz2
CNhs11074	CAGE	FANTOM	1	1	single	Fibroblast - skin spinal muscular atrophy, donor1	1/16/2017	ftp://ftp.ddbj.nig.ac.jp/ddbj_database/dra/fastq/DRA000/DRA000991/DRX008289/DRR009161.fastq.bz2
CNhs11911	CAGE	FANTOM	2	1	single	Fibroblast - skin spinal muscular atrophy, donor2	1/16/2017	ftp://ftp.ddbj.nig.ac.jp/ddbj_database/dra/fastq/DRA000/DRA000991/DRX008290/DRR009162.fastq.bz2
CNhs11912	CAGE	FANTOM	3	1	single	Fibroblast - skin spinal muscular atrophy, donor3	1/16/2017	ftp://ftp.ddbj.nig.ac.jp/ddbj_database/dra/fastq/DRA000/DRA000991/DRX008291/DRR009163.fastq.bz2
CNhs11352	CAGE	FANTOM	1	1	single	Fibroblast - skin walker warburg, donor1	1/16/2017	ftp://ftp.ddbj.nig.ac.jp/ddbj_database/dra/fastq/DRA000/DRA000991/DRX008292/DRR009164.fastq.bz2
CNhs13445	CAGE	FANTOM	2	1	single	Fingernail (including nail plate, eponychium and hyponychium), donor2	1/16/2017	ftp://ftp.ddbj.nig.ac.jp/ddbj_database/dra/fastq/DRA000/DRA000991/DRX008609/DRR009481.fastq.bz2
CNhs11061	CAGE	FANTOM	1	1	single	Gingival epithelial cells, donor1 (GEA11)	1/16/2017	ftp://ftp.ddbj.nig.ac.jp/ddbj_database/dra/fastq/DRA000/DRA000991/DRX008293/DRR009165.fastq.bz2
CNhs11896	CAGE	FANTOM	2	1	single	Gingival epithelial cells, donor2 (GEA14)	1/16/2017	ftp://ftp.ddbj.nig.ac.jp/ddbj_database/dra/fastq/DRA000/DRA000991/DRX008294/DRR009166.fastq.bz2
CNhs11903	CAGE	FANTOM	3	1	single	Gingival epithelial cells, donor3 (GEA15)	1/16/2017	ftp://ftp.ddbj.nig.ac.jp/ddbj_database/dra/fastq/DRA000/DRA000991/DRX008295/DRR009167.fastq.bz2
CNhs11979	CAGE	FANTOM	2	1	single	Hair Follicle Dermal Papilla Cells, donor2	1/16/2017	ftp://ftp.ddbj.nig.ac.jp/ddbj_database/dra/fastq/DRA000/DRA000991/DRX008297/DRR009169.fastq.bz2
CNhs12030-CNhs12501	CAGE	FANTOM	3	1	single	Hair Follicle Dermal Papilla Cells, donor3	1/16/2017	ftp://ftp.ddbj.nig.ac.jp/ddbj_database/dra/fastq/DRA000/DRA000991/DRX008298/DRR009170.fastq.bz2,ftp://ftp.ddbj.nig.ac.jp/ddbj_database/dra/fastq/DRA000/DRA000991/DRX008296/DRR009168.fastq.bz2
CNhs12339	CAGE	FANTOM	1	1	single	Hair Follicle Outer Root Sheath Cells, donor1	1/16/2017	ftp://ftp.ddbj.nig.ac.jp/ddbj_database/dra/fastq/DRA000/DRA000991/DRX008299/DRR009171.fastq.bz2
CNhs12347	CAGE	FANTOM	2	1	single	Hair Follicle Outer Root Sheath Cells, donor2	1/16/2017	ftp://ftp.ddbj.nig.ac.jp/ddbj_database/dra/fastq/DRA000/DRA000991/DRX008300/DRR009172.fastq.bz2
CNhs13479	CAGE	FANTOM	1	1	single	Hep-2 cells mock treated, biol_rep1	1/16/2017	ftp://ftp.ddbj.nig.ac.jp/ddbj_database/dra/fastq/DRA000/DRA000991/DRX007782/DRR008654.fastq.bz2
CNhs13500	CAGE	FANTOM	2	1	single	Hep-2 cells mock treated, biol_rep2	1/16/2017	ftp://ftp.ddbj.nig.ac.jp/ddbj_database/dra/fastq/DRA000/DRA000991/DRX007783/DRR008655.fastq.bz2
CNhs13501	CAGE	FANTOM	3	1	single	Hep-2 cells mock treated, biol_rep3	1/16/2017	ftp://ftp.ddbj.nig.ac.jp/ddbj_database/dra/fastq/DRA000/DRA000991/DRX007784/DRR008656.fastq.bz2
CNhs13477	CAGE	FANTOM	1	1	single	Hep-2 cells treated with Streptococci strain 5448, biol_rep1	1/16/2017	ftp://ftp.ddbj.nig.ac.jp/ddbj_database/dra/fastq/DRA000/DRA000991/DRX007785/DRR008657.fastq.bz2
CNhs13496	CAGE	FANTOM	2	1	single	Hep-2 cells treated with Streptococci strain 5448, biol_rep2	1/16/2017	ftp://ftp.ddbj.nig.ac.jp/ddbj_database/dra/fastq/DRA000/DRA000991/DRX007786/DRR008658.fastq.bz2
CNhs13497	CAGE	FANTOM	3	1	single	Hep-2 cells treated with Streptococci strain 5448, biol_rep3	1/16/2017	ftp://ftp.ddbj.nig.ac.jp/ddbj_database/dra/fastq/DRA000/DRA000991/DRX007787/DRR008659.fastq.bz2
CNhs13478	CAGE	FANTOM	1	1	single	Hep-2 cells treated with Streptococci strain JRS4, biol_rep1	1/16/2017	ftp://ftp.ddbj.nig.ac.jp/ddbj_database/dra/fastq/DRA000/DRA000991/DRX007788/DRR008660.fastq.bz2
CNhs13498	CAGE	FANTOM	2	1	single	Hep-2 cells treated with Streptococci strain JRS4, biol_rep2	1/16/2017	ftp://ftp.ddbj.nig.ac.jp/ddbj_database/dra/fastq/DRA000/DRA000991/DRX007789/DRR008661.fastq.bz2
CNhs13499	CAGE	FANTOM	3	1	single	Hep-2 cells treated with Streptococci strain JRS4, biol_rep3	1/16/2017	ftp://ftp.ddbj.nig.ac.jp/ddbj_database/dra/fastq/DRA000/DRA000991/DRX007790/DRR008662.fastq.bz2
CNhs12092-CNhs12075	CAGE	FANTOM	2	1	single	Hepatic Sinusoidal Endothelial Cells, donor2	1/16/2017	ftp://ftp.ddbj.nig.ac.jp/ddbj_database/dra/fastq/DRA000/DRA000991/DRX008302/DRR009174.fastq.bz2,ftp://ftp.ddbj.nig.ac.jp/ddbj_database/dra/fastq/DRA000/DRA000991/DRX008301/DRR009173.fastq.bz2
CNhs12625	CAGE	FANTOM	3	1	single	Hepatic Sinusoidal Endothelial Cells, donor3	1/16/2017	ftp://ftp.ddbj.nig.ac.jp/ddbj_database/dra/fastq/DRA000/DRA000991/DRX008303/DRR009175.fastq.bz2
CNhs11335	CAGE	FANTOM	1	1	single	Hepatic Stellate Cells (lipocyte), donor1	1/16/2017	ftp://ftp.ddbj.nig.ac.jp/ddbj_database/dra/fastq/DRA000/DRA000991/DRX008304/DRR009176.fastq.bz2
CNhs12093	CAGE	FANTOM	2	1	single	Hepatic Stellate Cells (lipocyte), donor2	1/16/2017	ftp://ftp.ddbj.nig.ac.jp/ddbj_database/dra/fastq/DRA000/DRA000991/DRX008305/DRR009177.fastq.bz2
CNhs12627	CAGE	FANTOM	3	1	single	Hepatic Stellate Cells (lipocyte), donor3	1/16/2017	ftp://ftp.ddbj.nig.ac.jp/ddbj_database/dra/fastq/DRA000/DRA000991/DRX008306/DRR009178.fastq.bz2
CNhs12340	CAGE	FANTOM	1	1	single	Hepatocyte, donor1	1/16/2017	ftp://ftp.ddbj.nig.ac.jp/ddbj_database/dra/fastq/DRA000/DRA000991/DRX008307/DRR009179.fastq.bz2
CNhs12349	CAGE	FANTOM	2	1	single	Hepatocyte, donor2	1/16/2017	ftp://ftp.ddbj.nig.ac.jp/ddbj_database/dra/fastq/DRA000/DRA000991/DRX008308/DRR009180.fastq.bz2
CNhs12626	CAGE	FANTOM	3	1	single	Hepatocyte, donor3	1/16/2017	ftp://ftp.ddbj.nig.ac.jp/ddbj_database/dra/fastq/DRA000/DRA000991/DRX008309/DRR009181.fastq.bz2
CNhs11715	CAGE	FANTOM	1	1	single	Hodgkin's lymphoma cell line	1/16/2017	ftp://ftp.ddbj.nig.ac.jp/ddbj_database/dra/fastq/DRA000/DRA000991/DRX007791/DRR008663.fastq.bz2
CNhs10875	CAGE	FANTOM	1	1	single	Intestinal epithelial cells (polarized), donor1	1/16/2017	ftp://ftp.ddbj.nig.ac.jp/ddbj_database/dra/fastq/DRA000/DRA000991/DRX008310/DRR009182.fastq.bz2
CNhs12596	CAGE	FANTOM	1	1	single	Iris Pigment Epithelial Cells, donor1	1/16/2017	ftp://ftp.ddbj.nig.ac.jp/ddbj_database/dra/fastq/DRA000/DRA000991/DRX008311/DRR009183.fastq.bz2
CNhs11064	CAGE	FANTOM	1	1	single	Keratinocyte - epidermal, donor1	1/16/2017	ftp://ftp.ddbj.nig.ac.jp/ddbj_database/dra/fastq/DRA000/DRA000991/DRX008312/DRR009184.fastq.bz2
CNhs11381	CAGE	FANTOM	2	1	single	Keratinocyte - epidermal, donor2	1/16/2017	ftp://ftp.ddbj.nig.ac.jp/ddbj_database/dra/fastq/DRA000/DRA000991/DRX008313/DRR009185.fastq.bz2
CNhs12031	CAGE	FANTOM	3	1	single	Keratinocyte - epidermal, donor3	1/16/2017	ftp://ftp.ddbj.nig.ac.jp/ddbj_database/dra/fastq/DRA000/DRA000991/DRX008314/DRR009186.fastq.bz2
CNhs10879	CAGE	FANTOM	1	1	single	Keratinocyte - oral, donor1	1/16/2017	ftp://ftp.ddbj.nig.ac.jp/ddbj_database/dra/fastq/DRA000/DRA000991/DRX008315/DRR009187.fastq.bz2
CNhs11337-CNhs12095	CAGE	FANTOM	1	1	single	Keratocytes, donor1	1/16/2017	ftp://ftp.ddbj.nig.ac.jp/ddbj_database/dra/fastq/DRA000/DRA000991/DRX008316/DRR009188.fastq.bz2,ftp://ftp.ddbj.nig.ac.jp/ddbj_database/dra/fastq/DRA000/DRA000991/DRX008317/DRR009189.fastq.bz2
CNhs12921	CAGE	FANTOM	3	1	single	Keratocytes, donor3	1/16/2017	ftp://ftp.ddbj.nig.ac.jp/ddbj_database/dra/fastq/DRA000/DRA000991/DRX008318/DRR009190.fastq.bz2
CNhs12568	CAGE	FANTOM	2	1	single	Lens Epithelial Cells, donor2	1/16/2017	ftp://ftp.ddbj.nig.ac.jp/ddbj_database/dra/fastq/DRA000/DRA000991/DRX008320/DRR009192.fastq.bz2
CNhs12572-CNhs12342	CAGE	FANTOM	3	1	single	Lens Epithelial Cells, donor3	1/16/2017	ftp://ftp.ddbj.nig.ac.jp/ddbj_database/dra/fastq/DRA000/DRA000991/DRX008321/DRR009193.fastq.bz2,ftp://ftp.ddbj.nig.ac.jp/ddbj_database/dra/fastq/DRA000/DRA000991/DRX008319/DRR009191.fastq.bz2
CNhs10861	CAGE	FANTOM	1	1	single	Macrophage - monocyte derived, donor1	1/16/2017	ftp://ftp.ddbj.nig.ac.jp/ddbj_database/dra/fastq/DRA000/DRA000991/DRX008322/DRR009194.fastq.bz2
CNhs11899	CAGE	FANTOM	2	1	single	Macrophage - monocyte derived, donor2	1/16/2017	ftp://ftp.ddbj.nig.ac.jp/ddbj_database/dra/fastq/DRA000/DRA000991/DRX008323/DRR009195.fastq.bz2
CNhs12003	CAGE	FANTOM	3	1	single	Macrophage - monocyte derived, donor3	1/16/2017	ftp://ftp.ddbj.nig.ac.jp/ddbj_database/dra/fastq/DRA000/DRA000991/DRX008324/DRR009196.fastq.bz2
CNhs12538	CAGE	FANTOM	1	1	single	Mallassez-derived cells, donor1 (MZH3)	1/16/2017	ftp://ftp.ddbj.nig.ac.jp/ddbj_database/dra/fastq/DRA000/DRA000991/DRX008078/DRR008950.fastq.bz2
CNhs13550	CAGE	FANTOM	2	1	single	Mallassez-derived cells, donor2	1/16/2017	ftp://ftp.ddbj.nig.ac.jp/ddbj_database/dra/fastq/DRA000/DRA000991/DRX008325/DRR009197.fastq.bz2
CNhs13551	CAGE	FANTOM	3	1	single	Mallassez-derived cells, donor3	1/16/2017	ftp://ftp.ddbj.nig.ac.jp/ddbj_database/dra/fastq/DRA000/DRA000991/DRX008326/DRR009198.fastq.bz2
CNhs11077	CAGE	FANTOM	1	1	single	Mammary Epithelial Cell, donor1	1/16/2017	ftp://ftp.ddbj.nig.ac.jp/ddbj_database/dra/fastq/DRA000/DRA000991/DRX008327/DRR009199.fastq.bz2
CNhs11382	CAGE	FANTOM	2	1	single	Mammary Epithelial Cell, donor2	1/16/2017	ftp://ftp.ddbj.nig.ac.jp/ddbj_database/dra/fastq/DRA000/DRA000991/DRX008328/DRR009200.fastq.bz2
CNhs12032	CAGE	FANTOM	3	1	single	Mammary Epithelial Cell, donor3	1/16/2017	ftp://ftp.ddbj.nig.ac.jp/ddbj_database/dra/fastq/DRA000/DRA000991/DRX008329/DRR009201.fastq.bz2
CNhs11073	CAGE	FANTOM	1	1	single	Mast cell - stimulated, donor1	1/16/2017	ftp://ftp.ddbj.nig.ac.jp/ddbj_database/dra/fastq/DRA000/DRA000991/DRX008330/DRR009202.fastq.bz2
CNhs12566	CAGE	FANTOM	1	1	single	Mast cell, donor1	1/16/2017	ftp://ftp.ddbj.nig.ac.jp/ddbj_database/dra/fastq/DRA000/DRA000991/DRX008331/DRR009203.fastq.bz2
CNhs12594	CAGE	FANTOM	2	1	single	Mast cell, donor2	1/16/2017	ftp://ftp.ddbj.nig.ac.jp/ddbj_database/dra/fastq/DRA000/DRA000991/DRX008332/DRR009204.fastq.bz2
CNhs12593	CAGE	FANTOM	3	1	single	Mast cell, donor3	1/16/2017	ftp://ftp.ddbj.nig.ac.jp/ddbj_database/dra/fastq/DRA000/DRA000991/DRX008333/DRR009205.fastq.bz2
CNhs12592	CAGE	FANTOM	4	1	single	Mast cell, donor4	1/16/2017	ftp://ftp.ddbj.nig.ac.jp/ddbj_database/dra/fastq/DRA000/DRA000991/DRX008334/DRR009206.fastq.bz2
CNhs13925	CAGE	FANTOM	5	1	single	Mast cell, expanded and stimulated, donor5	1/16/2017	ftp://ftp.ddbj.nig.ac.jp/ddbj_database/dra/fastq/DRA001/DRA001026/DRX011635/DRR012745.fastq.bz2
CNhs13927	CAGE	FANTOM	8	1	single	Mast cell, expanded and stimulated, donor8	1/16/2017	ftp://ftp.ddbj.nig.ac.jp/ddbj_database/dra/fastq/DRA001/DRA001026/DRX011637/DRR012747.fastq.bz2
CNhs13924	CAGE	FANTOM	5	1	single	Mast cell, expanded, donor5	1/16/2017	ftp://ftp.ddbj.nig.ac.jp/ddbj_database/dra/fastq/DRA001/DRA001026/DRX011634/DRR012744.fastq.bz2
CNhs13926	CAGE	FANTOM	8	1	single	Mast cell, expanded, donor8	1/16/2017	ftp://ftp.ddbj.nig.ac.jp/ddbj_database/dra/fastq/DRA001/DRA001026/DRX011636/DRR012746.fastq.bz2
CNhs12591	CAGE	FANTOM	1	1	single	Melanocyte - dark, donor1	1/16/2017	ftp://ftp.ddbj.nig.ac.jp/ddbj_database/dra/fastq/DRA000/DRA000991/DRX008335/DRR009207.fastq.bz2
CNhs12346	CAGE	FANTOM	2	1	single	Melanocyte - dark, donor2	1/16/2017	ftp://ftp.ddbj.nig.ac.jp/ddbj_database/dra/fastq/DRA000/DRA000991/DRX008336/DRR009208.fastq.bz2
CNhs12570	CAGE	FANTOM	3	1	single	Melanocyte - dark, donor3	1/16/2017	ftp://ftp.ddbj.nig.ac.jp/ddbj_database/dra/fastq/DRA000/DRA000991/DRX008337/DRR009209.fastq.bz2
CNhs11303	CAGE	FANTOM	1	1	single	Melanocyte - light, donor1	1/16/2017	ftp://ftp.ddbj.nig.ac.jp/ddbj_database/dra/fastq/DRA000/DRA000991/DRX008338/DRR009210.fastq.bz2
CNhs11383	CAGE	FANTOM	2	1	single	Melanocyte - light, donor2	1/16/2017	ftp://ftp.ddbj.nig.ac.jp/ddbj_database/dra/fastq/DRA000/DRA000991/DRX008339/DRR009211.fastq.bz2
CNhs12033	CAGE	FANTOM	3	1	single	Melanocyte - light, donor3	1/16/2017	ftp://ftp.ddbj.nig.ac.jp/ddbj_database/dra/fastq/DRA000/DRA000991/DRX008340/DRR009212.fastq.bz2
CNhs11320	CAGE	FANTOM	1	1	single	Meningeal Cells, donor1	1/16/2017	ftp://ftp.ddbj.nig.ac.jp/ddbj_database/dra/fastq/DRA000/DRA000991/DRX008341/DRR009213.fastq.bz2
CNhs12080	CAGE	FANTOM	2	1	single	Meningeal Cells, donor2	1/16/2017	ftp://ftp.ddbj.nig.ac.jp/ddbj_database/dra/fastq/DRA000/DRA000991/DRX008342/DRR009214.fastq.bz2
CNhs12731	CAGE	FANTOM	3	1	single	Meningeal Cells, donor3	1/16/2017	ftp://ftp.ddbj.nig.ac.jp/ddbj_database/dra/fastq/DRA000/DRA000991/DRX008343/DRR009215.fastq.bz2
CNhs10846	CAGE	FANTOM	1	1	single	Mesenchymal Stem Cells - Vertebral, donor1	1/16/2017	ftp://ftp.ddbj.nig.ac.jp/ddbj_database/dra/fastq/DRA000/DRA000991/DRX008344/DRR009216.fastq.bz2
CNhs11057	CAGE	FANTOM	1	1	single	Mesenchymal Stem Cells - Wharton's Jelly, donor1	1/16/2017	ftp://ftp.ddbj.nig.ac.jp/ddbj_database/dra/fastq/DRA000/DRA000991/DRX008345/DRR009217.fastq.bz2
CNhs11345-CNhs12101	CAGE	FANTOM	1	1	single	Mesenchymal Stem Cells - adipose, donor1	1/16/2017	ftp://ftp.ddbj.nig.ac.jp/ddbj_database/dra/fastq/DRA000/DRA000991/DRX008346/DRR009218.fastq.bz2,ftp://ftp.ddbj.nig.ac.jp/ddbj_database/dra/fastq/DRA000/DRA000991/DRX008347/DRR009219.fastq.bz2
CNhs12922	CAGE	FANTOM	3	1	single	Mesenchymal Stem Cells - adipose, donor3	1/16/2017	ftp://ftp.ddbj.nig.ac.jp/ddbj_database/dra/fastq/DRA000/DRA000991/DRX008348/DRR009220.fastq.bz2
CNhs11349	CAGE	FANTOM	1	1	single	Mesenchymal Stem Cells - amniotic membrane, donor1	1/16/2017	ftp://ftp.ddbj.nig.ac.jp/ddbj_database/dra/fastq/DRA000/DRA000991/DRX008349/DRR009221.fastq.bz2
CNhs12104	CAGE	FANTOM	2	1	single	Mesenchymal Stem Cells - amniotic membrane, donor2	1/16/2017	ftp://ftp.ddbj.nig.ac.jp/ddbj_database/dra/fastq/DRA000/DRA000991/DRX008350/DRR009222.fastq.bz2
CNhs11344	CAGE	FANTOM	1	1	single	Mesenchymal Stem Cells - bone marrow, donor1	1/16/2017	ftp://ftp.ddbj.nig.ac.jp/ddbj_database/dra/fastq/DRA000/DRA000991/DRX008351/DRR009223.fastq.bz2
CNhs12100	CAGE	FANTOM	2	1	single	Mesenchymal Stem Cells - bone marrow, donor2	1/16/2017	ftp://ftp.ddbj.nig.ac.jp/ddbj_database/dra/fastq/DRA000/DRA000991/DRX008352/DRR009224.fastq.bz2
CNhs12126	CAGE	FANTOM	3	1	single	Mesenchymal Stem Cells - bone marrow, donor3	1/16/2017	ftp://ftp.ddbj.nig.ac.jp/ddbj_database/dra/fastq/DRA000/DRA000991/DRX008353/DRR009225.fastq.bz2
CNhs11316	CAGE	FANTOM	4	1	single	Mesenchymal Stem Cells - bone marrow, donor4	1/16/2017	ftp://ftp.ddbj.nig.ac.jp/ddbj_database/dra/fastq/DRA000/DRA000991/DRX008354/DRR009226.fastq.bz2
CNhs11346	CAGE	FANTOM	1	1	single	Mesenchymal Stem Cells - hepatic, donor1	1/16/2017	ftp://ftp.ddbj.nig.ac.jp/ddbj_database/dra/fastq/DRA000/DRA000991/DRX008355/DRR009227.fastq.bz2
CNhs12730	CAGE	FANTOM	2	1	single	Mesenchymal Stem Cells - hepatic, donor2	1/16/2017	ftp://ftp.ddbj.nig.ac.jp/ddbj_database/dra/fastq/DRA000/DRA000991/DRX008356/DRR009228.fastq.bz2
CNhs11347	CAGE	FANTOM	1	1	single	Mesenchymal Stem Cells - umbilical, donor1	1/16/2017	ftp://ftp.ddbj.nig.ac.jp/ddbj_database/dra/fastq/DRA000/DRA000991/DRX008357/DRR009229.fastq.bz2
CNhs12127-CNhs12102	CAGE	FANTOM	3	1	single	Mesenchymal Stem Cells - umbilical, donor3	1/16/2017	ftp://ftp.ddbj.nig.ac.jp/ddbj_database/dra/fastq/DRA000/DRA000991/DRX008359/DRR009231.fastq.bz2,ftp://ftp.ddbj.nig.ac.jp/ddbj_database/dra/fastq/DRA000/DRA000991/DRX008358/DRR009230.fastq.bz2
CNhs10844	CAGE	FANTOM	0	1	single	Mesenchymal stem cells - adipose, donor0	1/16/2017	ftp://ftp.ddbj.nig.ac.jp/ddbj_database/dra/fastq/DRA000/DRA000991/DRX008360/DRR009232.fastq.bz2
CNhs10845	CAGE	FANTOM	0	1	single	Mesenchymal stem cells - hepatic, donor0	1/16/2017	ftp://ftp.ddbj.nig.ac.jp/ddbj_database/dra/fastq/DRA000/DRA000991/DRX008361/DRR009233.fastq.bz2
CNhs10850	CAGE	FANTOM	1	1	single	Mesothelial Cells, donor1	1/16/2017	ftp://ftp.ddbj.nig.ac.jp/ddbj_database/dra/fastq/DRA000/DRA000991/DRX008363/DRR009235.fastq.bz2
CNhs12197	CAGE	FANTOM	2	1	single	Mesothelial Cells, donor2	1/16/2017	ftp://ftp.ddbj.nig.ac.jp/ddbj_database/dra/fastq/DRA000/DRA000991/DRX008079/DRR008951.fastq.bz2
CNhs12012	CAGE	FANTOM	3	1	single	Mesothelial Cells, donor3	1/16/2017	ftp://ftp.ddbj.nig.ac.jp/ddbj_database/dra/fastq/DRA000/DRA000991/DRX008364/DRR009236.fastq.bz2
CNhs11350	CAGE	FANTOM	1	1	single	Multipotent Cord Blood Unrestricted Somatic Stem Cells, donor1	1/16/2017	ftp://ftp.ddbj.nig.ac.jp/ddbj_database/dra/fastq/DRA000/DRA000991/DRX008365/DRR009237.fastq.bz2
CNhs12105	CAGE	FANTOM	2	1	single	Multipotent Cord Blood Unrestricted Somatic Stem Cells, donor2	1/16/2017	ftp://ftp.ddbj.nig.ac.jp/ddbj_database/dra/fastq/DRA000/DRA000991/DRX008366/DRR009238.fastq.bz2
CNhs10870	CAGE	FANTOM	1	1	single	Myoblast, donor1	1/16/2017	ftp://ftp.ddbj.nig.ac.jp/ddbj_database/dra/fastq/DRA000/DRA000991/DRX008367/DRR009239.fastq.bz2
CNhs11965	CAGE	FANTOM	2	1	single	Myoblast, donor2	1/16/2017	ftp://ftp.ddbj.nig.ac.jp/ddbj_database/dra/fastq/DRA000/DRA000991/DRX008368/DRR009240.fastq.bz2
CNhs11908	CAGE	FANTOM	3	1	single	Myoblast, donor3	1/16/2017	ftp://ftp.ddbj.nig.ac.jp/ddbj_database/dra/fastq/DRA000/DRA000991/DRX008369/DRR009241.fastq.bz2
CNhs11867	CAGE	FANTOM	1	1	single	NK T cell leukemia cell line	1/16/2017	ftp://ftp.ddbj.nig.ac.jp/ddbj_database/dra/fastq/DRA000/DRA000991/DRX007793/DRR008665.fastq.bz2
CNhs10859	CAGE	FANTOM	1	1	single	Natural Killer Cells, donor1	1/16/2017	ftp://ftp.ddbj.nig.ac.jp/ddbj_database/dra/fastq/DRA000/DRA000991/DRX008370/DRR009242.fastq.bz2
CNhs11957	CAGE	FANTOM	2	1	single	Natural Killer Cells, donor2	1/16/2017	ftp://ftp.ddbj.nig.ac.jp/ddbj_database/dra/fastq/DRA000/DRA000991/DRX008371/DRR009243.fastq.bz2
CNhs12001	CAGE	FANTOM	3	1	single	Natural Killer Cells, donor3	1/16/2017	ftp://ftp.ddbj.nig.ac.jp/ddbj_database/dra/fastq/DRA000/DRA000991/DRX008372/DRR009244.fastq.bz2
CNhs11063	CAGE	FANTOM	1	1	single	Neural stem cells, donor1	1/16/2017	ftp://ftp.ddbj.nig.ac.jp/ddbj_database/dra/fastq/DRA000/DRA000991/DRX008373/DRR009245.fastq.bz2
CNhs11384	CAGE	FANTOM	2	1	single	Neural stem cells, donor2	1/16/2017	ftp://ftp.ddbj.nig.ac.jp/ddbj_database/dra/fastq/DRA000/DRA000991/DRX008374/DRR009246.fastq.bz2
CNhs12338	CAGE	FANTOM	1	1	single	Neurons, donor1	1/16/2017	ftp://ftp.ddbj.nig.ac.jp/ddbj_database/dra/fastq/DRA000/DRA000991/DRX008375/DRR009247.fastq.bz2
CNhs12726	CAGE	FANTOM	2	1	single	Neurons, donor2	1/16/2017	ftp://ftp.ddbj.nig.ac.jp/ddbj_database/dra/fastq/DRA000/DRA000991/DRX008376/DRR009248.fastq.bz2
CNhs13815	CAGE	FANTOM	3	1	single	Neurons, donor3	1/16/2017	ftp://ftp.ddbj.nig.ac.jp/ddbj_database/dra/fastq/DRA000/DRA000991/DRX008377/DRR009249.fastq.bz2
CNhs10862	CAGE	FANTOM	1	1	single	Neutrophils, donor1	1/16/2017	ftp://ftp.ddbj.nig.ac.jp/ddbj_database/dra/fastq/DRA000/DRA000991/DRX008378/DRR009250.fastq.bz2
CNhs11959	CAGE	FANTOM	2	1	single	Neutrophils, donor2	1/16/2017	ftp://ftp.ddbj.nig.ac.jp/ddbj_database/dra/fastq/DRA000/DRA000991/DRX008379/DRR009251.fastq.bz2
CNhs11905	CAGE	FANTOM	3	1	single	Neutrophils, donor3	1/16/2017	ftp://ftp.ddbj.nig.ac.jp/ddbj_database/dra/fastq/DRA000/DRA000991/DRX008380/DRR009252.fastq.bz2
CNhs10881	CAGE	FANTOM	1	1	single	Nucleus Pulposus Cell, donor1	1/16/2017	ftp://ftp.ddbj.nig.ac.jp/ddbj_database/dra/fastq/DRA000/DRA000991/DRX008381/DRR009253.fastq.bz2
CNhs12019	CAGE	FANTOM	2	1	single	Nucleus Pulposus Cell, donor2	1/16/2017	ftp://ftp.ddbj.nig.ac.jp/ddbj_database/dra/fastq/DRA000/DRA000991/DRX008382/DRR009254.fastq.bz2
CNhs12063	CAGE	FANTOM	3	1	single	Nucleus Pulposus Cell, donor3	1/16/2017	ftp://ftp.ddbj.nig.ac.jp/ddbj_database/dra/fastq/DRA000/DRA000991/DRX008383/DRR009255.fastq.bz2
CNhs13816	CAGE	FANTOM	1	1	single	Olfactory epithelial cells, donor1	1/16/2017	ftp://ftp.ddbj.nig.ac.jp/ddbj_database/dra/fastq/DRA000/DRA000991/DRX008384/DRR009256.fastq.bz2
CNhs13817	CAGE	FANTOM	2	1	single	Olfactory epithelial cells, donor2	1/16/2017	ftp://ftp.ddbj.nig.ac.jp/ddbj_database/dra/fastq/DRA000/DRA000991/DRX008385/DRR009257.fastq.bz2
CNhs13818	CAGE	FANTOM	3	1	single	Olfactory epithelial cells, donor3	1/16/2017	ftp://ftp.ddbj.nig.ac.jp/ddbj_database/dra/fastq/DRA000/DRA000991/DRX008386/DRR009258.fastq.bz2
CNhs13819	CAGE	FANTOM	4	1	single	Olfactory epithelial cells, donor4	1/16/2017	ftp://ftp.ddbj.nig.ac.jp/ddbj_database/dra/fastq/DRA000/DRA000991/DRX008387/DRR009259.fastq.bz2
CNhs11311	CAGE	FANTOM	1	1	single	Osteoblast - differentiated, donor1	1/16/2017	ftp://ftp.ddbj.nig.ac.jp/ddbj_database/dra/fastq/DRA000/DRA000991/DRX008389/DRR009261.fastq.bz2
CNhs11980	CAGE	FANTOM	2	1	single	Osteoblast - differentiated, donor2	1/16/2017	ftp://ftp.ddbj.nig.ac.jp/ddbj_database/dra/fastq/DRA000/DRA000991/DRX008390/DRR009262.fastq.bz2
CNhs12035	CAGE	FANTOM	3	1	single	Osteoblast - differentiated, donor3	1/16/2017	ftp://ftp.ddbj.nig.ac.jp/ddbj_database/dra/fastq/DRA000/DRA000991/DRX008391/DRR009263.fastq.bz2
CNhs11078	CAGE	FANTOM	1	1	single	Osteoblast, donor1	1/16/2017	ftp://ftp.ddbj.nig.ac.jp/ddbj_database/dra/fastq/DRA000/DRA000991/DRX008392/DRR009264.fastq.bz2
CNhs11385	CAGE	FANTOM	2	1	single	Osteoblast, donor2	1/16/2017	ftp://ftp.ddbj.nig.ac.jp/ddbj_database/dra/fastq/DRA000/DRA000991/DRX008393/DRR009265.fastq.bz2
CNhs12036	CAGE	FANTOM	3	1	single	Osteoblast, donor3	1/16/2017	ftp://ftp.ddbj.nig.ac.jp/ddbj_database/dra/fastq/DRA000/DRA000991/DRX008394/DRR009266.fastq.bz2
CNhs10877	CAGE	FANTOM	1	1	single	Pancreatic stromal cells, donor1	1/16/2017	ftp://ftp.ddbj.nig.ac.jp/ddbj_database/dra/fastq/DRA000/DRA000991/DRX008395/DRR009267.fastq.bz2
CNhs11317	CAGE	FANTOM	1	1	single	Pericytes, donor1	1/16/2017	ftp://ftp.ddbj.nig.ac.jp/ddbj_database/dra/fastq/DRA000/DRA000991/DRX008396/DRR009268.fastq.bz2
CNhs12079	CAGE	FANTOM	2	1	single	Pericytes, donor2	1/16/2017	ftp://ftp.ddbj.nig.ac.jp/ddbj_database/dra/fastq/DRA000/DRA000991/DRX008397/DRR009269.fastq.bz2
CNhs12116	CAGE	FANTOM	3	1	single	Pericytes, donor3	1/16/2017	ftp://ftp.ddbj.nig.ac.jp/ddbj_database/dra/fastq/DRA000/DRA000991/DRX008398/DRR009270.fastq.bz2
CNhs12587	CAGE	FANTOM	1	1	single	Perineurial Cells, donor1	1/16/2017	ftp://ftp.ddbj.nig.ac.jp/ddbj_database/dra/fastq/DRA000/DRA000991/DRX008399/DRR009271.fastq.bz2
CNhs12590	CAGE	FANTOM	2	1	single	Perineurial Cells, donor2	1/16/2017	ftp://ftp.ddbj.nig.ac.jp/ddbj_database/dra/fastq/DRA000/DRA000991/DRX008400/DRR009272.fastq.bz2
CNhs10860	CAGE	FANTOM	1	1	single	Peripheral Blood Mononuclear Cells, donor1	1/16/2017	ftp://ftp.ddbj.nig.ac.jp/ddbj_database/dra/fastq/DRA000/DRA000991/DRX008401/DRR009273.fastq.bz2
CNhs11958	CAGE	FANTOM	2	1	single	Peripheral Blood Mononuclear Cells, donor2	1/16/2017	ftp://ftp.ddbj.nig.ac.jp/ddbj_database/dra/fastq/DRA000/DRA000991/DRX008402/DRR009274.fastq.bz2
CNhs12002	CAGE	FANTOM	3	1	single	Peripheral Blood Mononuclear Cells, donor3	1/16/2017	ftp://ftp.ddbj.nig.ac.jp/ddbj_database/dra/fastq/DRA000/DRA000991/DRX008403/DRR009275.fastq.bz2
CNhs11079	CAGE	FANTOM	1	1	single	Placental Epithelial Cells, donor1	1/16/2017	ftp://ftp.ddbj.nig.ac.jp/ddbj_database/dra/fastq/DRA000/DRA000991/DRX008404/DRR009276.fastq.bz2
CNhs11386	CAGE	FANTOM	2	1	single	Placental Epithelial Cells, donor2	1/16/2017	ftp://ftp.ddbj.nig.ac.jp/ddbj_database/dra/fastq/DRA000/DRA000991/DRX008405/DRR009277.fastq.bz2
CNhs12037	CAGE	FANTOM	3	1	single	Placental Epithelial Cells, donor3	1/16/2017	ftp://ftp.ddbj.nig.ac.jp/ddbj_database/dra/fastq/DRA000/DRA000991/DRX008406/DRR009278.fastq.bz2
CNhs11052	CAGE	FANTOM	1	1	single	Preadipocyte - breast, donor1	1/16/2017	ftp://ftp.ddbj.nig.ac.jp/ddbj_database/dra/fastq/DRA000/DRA000991/DRX008407/DRR009279.fastq.bz2
CNhs11971	CAGE	FANTOM	2	1	single	Preadipocyte - breast, donor2	1/16/2017	ftp://ftp.ddbj.nig.ac.jp/ddbj_database/dra/fastq/DRA000/DRA000991/DRX008408/DRR009280.fastq.bz2
CNhs11065	CAGE	FANTOM	1	1	single	Preadipocyte - omental, donor1	1/16/2017	ftp://ftp.ddbj.nig.ac.jp/ddbj_database/dra/fastq/DRA000/DRA000991/DRX008409/DRR009281.fastq.bz2
CNhs11902	CAGE	FANTOM	2	1	single	Preadipocyte - omental, donor2	1/16/2017	ftp://ftp.ddbj.nig.ac.jp/ddbj_database/dra/fastq/DRA000/DRA000991/DRX008410/DRR009282.fastq.bz2
CNhs12013	CAGE	FANTOM	3	1	single	Preadipocyte - omental, donor3	1/16/2017	ftp://ftp.ddbj.nig.ac.jp/ddbj_database/dra/fastq/DRA000/DRA000991/DRX008411/DRR009283.fastq.bz2
CNhs11081	CAGE	FANTOM	1	1	single	Preadipocyte - subcutaneous, donor1	1/16/2017	ftp://ftp.ddbj.nig.ac.jp/ddbj_database/dra/fastq/DRA000/DRA000991/DRX008413/DRR009285.fastq.bz2
CNhs11981	CAGE	FANTOM	2	1	single	Preadipocyte - subcutaneous, donor2	1/16/2017	ftp://ftp.ddbj.nig.ac.jp/ddbj_database/dra/fastq/DRA000/DRA000991/DRX008414/DRR009286.fastq.bz2
CNhs12038	CAGE	FANTOM	3	1	single	Preadipocyte - subcutaneous, donor3	1/16/2017	ftp://ftp.ddbj.nig.ac.jp/ddbj_database/dra/fastq/DRA000/DRA000991/DRX008415/DRR009287.fastq.bz2
CNhs11082	CAGE	FANTOM	1	1	single	Preadipocyte - visceral, donor1	1/16/2017	ftp://ftp.ddbj.nig.ac.jp/ddbj_database/dra/fastq/DRA000/DRA000991/DRX008416/DRR009288.fastq.bz2
CNhs11982	CAGE	FANTOM	2	1	single	Preadipocyte - visceral, donor2	1/16/2017	ftp://ftp.ddbj.nig.ac.jp/ddbj_database/dra/fastq/DRA000/DRA000991/DRX008417/DRR009289.fastq.bz2
CNhs12039	CAGE	FANTOM	3	1	single	Preadipocyte - visceral, donor3	1/16/2017	ftp://ftp.ddbj.nig.ac.jp/ddbj_database/dra/fastq/DRA000/DRA000991/DRX008418/DRR009290.fastq.bz2
CNhs10882	CAGE	FANTOM	1	1	single	Prostate Epithelial Cells (polarized), donor1	1/16/2017	ftp://ftp.ddbj.nig.ac.jp/ddbj_database/dra/fastq/DRA000/DRA000991/DRX008419/DRR009291.fastq.bz2
CNhs11972	CAGE	FANTOM	2	1	single	Prostate Epithelial Cells, donor2	1/16/2017	ftp://ftp.ddbj.nig.ac.jp/ddbj_database/dra/fastq/DRA000/DRA000991/DRX008420/DRR009292.fastq.bz2
CNhs12014	CAGE	FANTOM	3	1	single	Prostate Epithelial Cells, donor3	1/16/2017	ftp://ftp.ddbj.nig.ac.jp/ddbj_database/dra/fastq/DRA000/DRA000991/DRX008421/DRR009293.fastq.bz2
CNhs10883	CAGE	FANTOM	1	1	single	Prostate Stromal Cells, donor1	1/16/2017	ftp://ftp.ddbj.nig.ac.jp/ddbj_database/dra/fastq/DRA000/DRA000991/DRX008422/DRR009294.fastq.bz2
CNhs11973	CAGE	FANTOM	2	1	single	Prostate Stromal Cells, donor2	1/16/2017	ftp://ftp.ddbj.nig.ac.jp/ddbj_database/dra/fastq/DRA000/DRA000991/DRX008423/DRR009295.fastq.bz2
CNhs12015	CAGE	FANTOM	3	1	single	Prostate Stromal Cells, donor3	1/16/2017	ftp://ftp.ddbj.nig.ac.jp/ddbj_database/dra/fastq/DRA000/DRA000991/DRX008424/DRR009296.fastq.bz2
CNhs11331	CAGE	FANTOM	1	1	single	Renal Cortical Epithelial Cells, donor1	1/16/2017	ftp://ftp.ddbj.nig.ac.jp/ddbj_database/dra/fastq/DRA000/DRA000991/DRX008425/DRR009297.fastq.bz2
CNhs12728	CAGE	FANTOM	2	1	single	Renal Cortical Epithelial Cells, donor2	1/16/2017	ftp://ftp.ddbj.nig.ac.jp/ddbj_database/dra/fastq/DRA000/DRA000991/DRX008426/DRR009298.fastq.bz2
CNhs11332	CAGE	FANTOM	1	1	single	Renal Epithelial Cells, donor1	1/16/2017	ftp://ftp.ddbj.nig.ac.jp/ddbj_database/dra/fastq/DRA000/DRA000991/DRX008427/DRR009299.fastq.bz2
CNhs12088	CAGE	FANTOM	2	1	single	Renal Epithelial Cells, donor2	1/16/2017	ftp://ftp.ddbj.nig.ac.jp/ddbj_database/dra/fastq/DRA000/DRA000991/DRX008428/DRR009300.fastq.bz2
CNhs12732	CAGE	FANTOM	3	1	single	Renal Epithelial Cells, donor3	1/16/2017	ftp://ftp.ddbj.nig.ac.jp/ddbj_database/dra/fastq/DRA000/DRA000991/DRX008429/DRR009301.fastq.bz2
CNhs12086	CAGE	FANTOM	2	1	single	Renal Glomerular Endothelial Cells, donor2	1/16/2017	ftp://ftp.ddbj.nig.ac.jp/ddbj_database/dra/fastq/DRA000/DRA000991/DRX008431/DRR009303.fastq.bz2
CNhs12624	CAGE	FANTOM	3	1	single	Renal Glomerular Endothelial Cells, donor3	1/16/2017	ftp://ftp.ddbj.nig.ac.jp/ddbj_database/dra/fastq/DRA000/DRA000991/DRX008432/DRR009304.fastq.bz2
CNhs13080-CNhs12074	CAGE	FANTOM	4	1	single	Renal Glomerular Endothelial Cells, donor4	1/16/2017	ftp://ftp.ddbj.nig.ac.jp/ddbj_database/dra/fastq/DRA000/DRA000991/DRX008433/DRR009305.fastq.bz2,ftp://ftp.ddbj.nig.ac.jp/ddbj_database/dra/fastq/DRA000/DRA000991/DRX008430/DRR009302.fastq.bz2
CNhs11333	CAGE	FANTOM	1	1	single	Renal Mesangial Cells, donor1	1/16/2017	ftp://ftp.ddbj.nig.ac.jp/ddbj_database/dra/fastq/DRA000/DRA000991/DRX008434/DRR009306.fastq.bz2
CNhs12089	CAGE	FANTOM	2	1	single	Renal Mesangial Cells, donor2	1/16/2017	ftp://ftp.ddbj.nig.ac.jp/ddbj_database/dra/fastq/DRA000/DRA000991/DRX008435/DRR009307.fastq.bz2
CNhs12121	CAGE	FANTOM	3	1	single	Renal Mesangial Cells, donor3	1/16/2017	ftp://ftp.ddbj.nig.ac.jp/ddbj_database/dra/fastq/DRA000/DRA000991/DRX008436/DRR009308.fastq.bz2
CNhs11330	CAGE	FANTOM	1	1	single	Renal Proximal Tubular Epithelial Cell, donor1	1/16/2017	ftp://ftp.ddbj.nig.ac.jp/ddbj_database/dra/fastq/DRA000/DRA000991/DRX008437/DRR009309.fastq.bz2
CNhs12087	CAGE	FANTOM	2	1	single	Renal Proximal Tubular Epithelial Cell, donor2	1/16/2017	ftp://ftp.ddbj.nig.ac.jp/ddbj_database/dra/fastq/DRA000/DRA000991/DRX008438/DRR009310.fastq.bz2
CNhs12120	CAGE	FANTOM	3	1	single	Renal Proximal Tubular Epithelial Cell, donor3	1/16/2017	ftp://ftp.ddbj.nig.ac.jp/ddbj_database/dra/fastq/DRA000/DRA000991/DRX008439/DRR009311.fastq.bz2
CNhs10842	CAGE	FANTOM	0	1	single	Retinal Pigment Epithelial Cells, donor0	1/16/2017	ftp://ftp.ddbj.nig.ac.jp/ddbj_database/dra/fastq/DRA000/DRA000991/DRX008440/DRR009312.fastq.bz2
CNhs11338	CAGE	FANTOM	1	1	single	Retinal Pigment Epithelial Cells, donor1	1/16/2017	ftp://ftp.ddbj.nig.ac.jp/ddbj_database/dra/fastq/DRA000/DRA000991/DRX008441/DRR009313.fastq.bz2
CNhs12733-CNhs12096	CAGE	FANTOM	3	1	single	Retinal Pigment Epithelial Cells, donor3	1/16/2017	ftp://ftp.ddbj.nig.ac.jp/ddbj_database/dra/fastq/DRA000/DRA000991/DRX008443/DRR009315.fastq.bz2,ftp://ftp.ddbj.nig.ac.jp/ddbj_database/dra/fastq/DRA000/DRA000991/DRX008442/DRR009314.fastq.bz2
CNhs10610	CAGE	FANTOM	1	1	single	SABiosciences XpressRef Human Universal Total RNA, pool1	1/16/2017	ftp://ftp.ddbj.nig.ac.jp/ddbj_database/dra/fastq/DRA000/DRA000991/DRX008610/DRR009482.fastq.bz2
CNhs12073-CNhs12345	CAGE	FANTOM	1	1	single	Schwann Cells, donor1	1/16/2017	ftp://ftp.ddbj.nig.ac.jp/ddbj_database/dra/fastq/DRA000/DRA000991/DRX008444/DRR009316.fastq.bz2,ftp://ftp.ddbj.nig.ac.jp/ddbj_database/dra/fastq/DRA000/DRA000991/DRX008445/DRR009317.fastq.bz2
CNhs12621	CAGE	FANTOM	3	1	single	Schwann Cells, donor3	1/16/2017	ftp://ftp.ddbj.nig.ac.jp/ddbj_database/dra/fastq/DRA000/DRA000991/DRX008446/DRR009318.fastq.bz2
CNhs10847	CAGE	FANTOM	1	1	single	Sebocyte, donor1	1/16/2017	ftp://ftp.ddbj.nig.ac.jp/ddbj_database/dra/fastq/DRA000/DRA000991/DRX008447/DRR009319.fastq.bz2
CNhs11951	CAGE	FANTOM	2	1	single	Sebocyte, donor2	1/16/2017	ftp://ftp.ddbj.nig.ac.jp/ddbj_database/dra/fastq/DRA000/DRA000991/DRX008448/DRR009320.fastq.bz2
CNhs11995	CAGE	FANTOM	3	1	single	Sebocyte, donor3	1/16/2017	ftp://ftp.ddbj.nig.ac.jp/ddbj_database/dra/fastq/DRA000/DRA000991/DRX008449/DRR009321.fastq.bz2
CNhs10851-CNhs11974	CAGE	FANTOM	1	1	single	Sertoli Cells, donor1	1/16/2017	ftp://ftp.ddbj.nig.ac.jp/ddbj_database/dra/fastq/DRA000/DRA000991/DRX008450/DRR009322.fastq.bz2,ftp://ftp.ddbj.nig.ac.jp/ddbj_database/dra/fastq/DRA000/DRA000991/DRX008451/DRR009323.fastq.bz2
CNhs11083	CAGE	FANTOM	1	1	single	Skeletal Muscle Cells, donor1	1/16/2017	ftp://ftp.ddbj.nig.ac.jp/ddbj_database/dra/fastq/DRA000/DRA000991/DRX008452/DRR009324.fastq.bz2
CNhs11983	CAGE	FANTOM	2	1	single	Skeletal Muscle Cells, donor2	1/16/2017	ftp://ftp.ddbj.nig.ac.jp/ddbj_database/dra/fastq/DRA000/DRA000991/DRX008453/DRR009325.fastq.bz2
CNhs12040	CAGE	FANTOM	3	1	single	Skeletal Muscle Cells, donor3	1/16/2017	ftp://ftp.ddbj.nig.ac.jp/ddbj_database/dra/fastq/DRA000/DRA000991/DRX008454/DRR009326.fastq.bz2
CNhs12053	CAGE	FANTOM	4	1	single	Skeletal Muscle Cells, donor4	1/16/2017	ftp://ftp.ddbj.nig.ac.jp/ddbj_database/dra/fastq/DRA000/DRA000991/DRX008455/DRR009327.fastq.bz2
CNhs12056	CAGE	FANTOM	5	1	single	Skeletal Muscle Cells, donor5	1/16/2017	ftp://ftp.ddbj.nig.ac.jp/ddbj_database/dra/fastq/DRA000/DRA000991/DRX008456/DRR009328.fastq.bz2
CNhs12060	CAGE	FANTOM	6	1	single	Skeletal Muscle Cells, donor6	1/16/2017	ftp://ftp.ddbj.nig.ac.jp/ddbj_database/dra/fastq/DRA000/DRA000991/DRX008457/DRR009329.fastq.bz2
CNhs10869	CAGE	FANTOM	1	1	single	Skeletal Muscle Satellite Cells, donor1	1/16/2017	ftp://ftp.ddbj.nig.ac.jp/ddbj_database/dra/fastq/DRA000/DRA000991/DRX008458/DRR009330.fastq.bz2
CNhs11964	CAGE	FANTOM	2	1	single	Skeletal Muscle Satellite Cells, donor2	1/16/2017	ftp://ftp.ddbj.nig.ac.jp/ddbj_database/dra/fastq/DRA000/DRA000991/DRX008459/DRR009331.fastq.bz2
CNhs12008	CAGE	FANTOM	3	1	single	Skeletal Muscle Satellite Cells, donor3	1/16/2017	ftp://ftp.ddbj.nig.ac.jp/ddbj_database/dra/fastq/DRA000/DRA000991/DRX008460/DRR009332.fastq.bz2
CNhs11084	CAGE	FANTOM	1	1	single	Skeletal muscle cells differentiated into Myotubes - multinucleated, donor1	1/16/2017	ftp://ftp.ddbj.nig.ac.jp/ddbj_database/dra/fastq/DRA000/DRA000991/DRX008461/DRR009333.fastq.bz2
CNhs11984	CAGE	FANTOM	2	1	single	Skeletal muscle cells differentiated into Myotubes - multinucleated, donor2	1/16/2017	ftp://ftp.ddbj.nig.ac.jp/ddbj_database/dra/fastq/DRA000/DRA000991/DRX008462/DRR009334.fastq.bz2
CNhs12041	CAGE	FANTOM	3	1	single	Skeletal muscle cells differentiated into Myotubes - multinucleated, donor3	1/16/2017	ftp://ftp.ddbj.nig.ac.jp/ddbj_database/dra/fastq/DRA000/DRA000991/DRX008463/DRR009335.fastq.bz2
CNhs13458	CAGE	FANTOM	1	1	single	Skin - palm, donor1	1/16/2017	ftp://ftp.ddbj.nig.ac.jp/ddbj_database/dra/fastq/DRA000/DRA000991/DRX008611/DRR009483.fastq.bz2
CNhs10884	CAGE	FANTOM	1	1	single	Small Airway Epithelial Cells, donor1	1/16/2017	ftp://ftp.ddbj.nig.ac.jp/ddbj_database/dra/fastq/DRA000/DRA000991/DRX008464/DRR009336.fastq.bz2
CNhs11975	CAGE	FANTOM	2	1	single	Small Airway Epithelial Cells, donor2	1/16/2017	ftp://ftp.ddbj.nig.ac.jp/ddbj_database/dra/fastq/DRA000/DRA000991/DRX008465/DRR009337.fastq.bz2
CNhs12016	CAGE	FANTOM	3	1	single	Small Airway Epithelial Cells, donor3	1/16/2017	ftp://ftp.ddbj.nig.ac.jp/ddbj_database/dra/fastq/DRA000/DRA000991/DRX008466/DRR009338.fastq.bz2
CNhs10838	CAGE	FANTOM	0	1	single	Smooth Muscle Cells - Aortic, donor0	1/16/2017	ftp://ftp.ddbj.nig.ac.jp/ddbj_database/dra/fastq/DRA000/DRA000991/DRX008467/DRR009339.fastq.bz2
CNhs11085	CAGE	FANTOM	1	1	single	Smooth Muscle Cells - Aortic, donor1	1/16/2017	ftp://ftp.ddbj.nig.ac.jp/ddbj_database/dra/fastq/DRA000/DRA000991/DRX008468/DRR009340.fastq.bz2
CNhs11305	CAGE	FANTOM	2	1	single	Smooth Muscle Cells - Aortic, donor2	1/16/2017	ftp://ftp.ddbj.nig.ac.jp/ddbj_database/dra/fastq/DRA000/DRA000991/DRX008469/DRR009341.fastq.bz2
CNhs11309	CAGE	FANTOM	3	1	single	Smooth Muscle Cells - Aortic, donor3	1/16/2017	ftp://ftp.ddbj.nig.ac.jp/ddbj_database/dra/fastq/DRA000/DRA000991/DRX008470/DRR009342.fastq.bz2
CNhs11086	CAGE	FANTOM	1	1	single	Smooth Muscle Cells - Brachiocephalic, donor1	1/16/2017	ftp://ftp.ddbj.nig.ac.jp/ddbj_database/dra/fastq/DRA000/DRA000991/DRX008472/DRR009344.fastq.bz2
CNhs11985	CAGE	FANTOM	2	1	single	Smooth Muscle Cells - Brachiocephalic, donor2	1/16/2017	ftp://ftp.ddbj.nig.ac.jp/ddbj_database/dra/fastq/DRA000/DRA000991/DRX008473/DRR009345.fastq.bz2
CNhs12043	CAGE	FANTOM	3	1	single	Smooth Muscle Cells - Brachiocephalic, donor3	1/16/2017	ftp://ftp.ddbj.nig.ac.jp/ddbj_database/dra/fastq/DRA000/DRA000991/DRX008474/DRR009346.fastq.bz2
CNhs10863	CAGE	FANTOM	1	1	single	Smooth Muscle Cells - Brain Vascular, donor1	1/16/2017	ftp://ftp.ddbj.nig.ac.jp/ddbj_database/dra/fastq/DRA000/DRA000991/DRX008475/DRR009347.fastq.bz2
CNhs11900	CAGE	FANTOM	2	1	single	Smooth Muscle Cells - Brain Vascular, donor2	1/16/2017	ftp://ftp.ddbj.nig.ac.jp/ddbj_database/dra/fastq/DRA000/DRA000991/DRX008476/DRR009348.fastq.bz2
CNhs12004	CAGE	FANTOM	3	1	single	Smooth Muscle Cells - Brain Vascular, donor3	1/16/2017	ftp://ftp.ddbj.nig.ac.jp/ddbj_database/dra/fastq/DRA000/DRA000991/DRX008477/DRR009349.fastq.bz2
CNhs11328	CAGE	FANTOM	1	1	single	Smooth Muscle Cells - Bronchial, donor1	1/16/2017	ftp://ftp.ddbj.nig.ac.jp/ddbj_database/dra/fastq/DRA000/DRA000991/DRX008478/DRR009350.fastq.bz2
CNhs12348	CAGE	FANTOM	2	1	single	Smooth Muscle Cells - Bronchial, donor2	1/16/2017	ftp://ftp.ddbj.nig.ac.jp/ddbj_database/dra/fastq/DRA000/DRA000991/DRX008479/DRR009351.fastq.bz2
CNhs11087	CAGE	FANTOM	1	1	single	Smooth Muscle Cells - Carotid, donor1	1/16/2017	ftp://ftp.ddbj.nig.ac.jp/ddbj_database/dra/fastq/DRA000/DRA000991/DRX008480/DRR009352.fastq.bz2
CNhs11986	CAGE	FANTOM	2	1	single	Smooth Muscle Cells - Carotid, donor2	1/16/2017	ftp://ftp.ddbj.nig.ac.jp/ddbj_database/dra/fastq/DRA000/DRA000991/DRX008481/DRR009353.fastq.bz2
CNhs12044	CAGE	FANTOM	3	1	single	Smooth Muscle Cells - Carotid, donor3	1/16/2017	ftp://ftp.ddbj.nig.ac.jp/ddbj_database/dra/fastq/DRA000/DRA000991/DRX008482/DRR009354.fastq.bz2
CNhs10868	CAGE	FANTOM	1	1	single	Smooth Muscle Cells - Colonic, donor1	1/16/2017	ftp://ftp.ddbj.nig.ac.jp/ddbj_database/dra/fastq/DRA000/DRA000991/DRX008483/DRR009355.fastq.bz2
CNhs11963	CAGE	FANTOM	2	1	single	Smooth Muscle Cells - Colonic, donor2	1/16/2017	ftp://ftp.ddbj.nig.ac.jp/ddbj_database/dra/fastq/DRA000/DRA000991/DRX008484/DRR009356.fastq.bz2
CNhs12007	CAGE	FANTOM	3	1	single	Smooth Muscle Cells - Colonic, donor3	1/16/2017	ftp://ftp.ddbj.nig.ac.jp/ddbj_database/dra/fastq/DRA000/DRA000991/DRX008485/DRR009357.fastq.bz2
CNhs11088	CAGE	FANTOM	1	1	single	Smooth Muscle Cells - Coronary Artery, donor1	1/16/2017	ftp://ftp.ddbj.nig.ac.jp/ddbj_database/dra/fastq/DRA000/DRA000991/DRX008486/DRR009358.fastq.bz2
CNhs11987	CAGE	FANTOM	2	1	single	Smooth Muscle Cells - Coronary Artery, donor2	1/16/2017	ftp://ftp.ddbj.nig.ac.jp/ddbj_database/dra/fastq/DRA000/DRA000991/DRX008487/DRR009359.fastq.bz2
CNhs12045	CAGE	FANTOM	3	1	single	Smooth Muscle Cells - Coronary Artery, donor3	1/16/2017	ftp://ftp.ddbj.nig.ac.jp/ddbj_database/dra/fastq/DRA000/DRA000991/DRX008488/DRR009360.fastq.bz2
CNhs11324	CAGE	FANTOM	1	1	single	Smooth Muscle Cells - Esophageal, donor1	1/16/2017	ftp://ftp.ddbj.nig.ac.jp/ddbj_database/dra/fastq/DRA000/DRA000991/DRX008489/DRR009361.fastq.bz2
CNhs12727	CAGE	FANTOM	2	1	single	Smooth Muscle Cells - Esophageal, donor2	1/16/2017	ftp://ftp.ddbj.nig.ac.jp/ddbj_database/dra/fastq/DRA000/DRA000991/DRX008490/DRR009362.fastq.bz2
CNhs11067	CAGE	FANTOM	1	1	single	Smooth Muscle Cells - Internal Thoracic Artery, donor1	1/16/2017	ftp://ftp.ddbj.nig.ac.jp/ddbj_database/dra/fastq/DRA000/DRA000991/DRX008491/DRR009363.fastq.bz2
CNhs11988	CAGE	FANTOM	2	1	single	Smooth Muscle Cells - Internal Thoracic Artery, donor2	1/16/2017	ftp://ftp.ddbj.nig.ac.jp/ddbj_database/dra/fastq/DRA000/DRA000991/DRX008492/DRR009364.fastq.bz2
CNhs12046	CAGE	FANTOM	3	1	single	Smooth Muscle Cells - Internal Thoracic Artery, donor3	1/16/2017	ftp://ftp.ddbj.nig.ac.jp/ddbj_database/dra/fastq/DRA000/DRA000991/DRX008493/DRR009365.fastq.bz2
CNhs12595	CAGE	FANTOM	1	1	single	Smooth Muscle Cells - Intestinal, donor1	1/16/2017	ftp://ftp.ddbj.nig.ac.jp/ddbj_database/dra/fastq/DRA000/DRA000991/DRX008494/DRR009366.fastq.bz2
CNhs11920	CAGE	FANTOM	1	1	single	Smooth Muscle Cells - Prostate, donor1	1/16/2017	ftp://ftp.ddbj.nig.ac.jp/ddbj_database/dra/fastq/DRA000/DRA000991/DRX008495/DRR009367.fastq.bz2
CNhs11976	CAGE	FANTOM	2	1	single	Smooth Muscle Cells - Prostate, donor2	1/16/2017	ftp://ftp.ddbj.nig.ac.jp/ddbj_database/dra/fastq/DRA000/DRA000991/DRX008496/DRR009368.fastq.bz2
CNhs11910	CAGE	FANTOM	3	1	single	Smooth Muscle Cells - Prostate, donor3	1/16/2017	ftp://ftp.ddbj.nig.ac.jp/ddbj_database/dra/fastq/DRA000/DRA000991/DRX008497/DRR009369.fastq.bz2
CNhs11089	CAGE	FANTOM	1	1	single	Smooth Muscle Cells - Pulmonary Artery, donor1	1/16/2017	ftp://ftp.ddbj.nig.ac.jp/ddbj_database/dra/fastq/DRA000/DRA000991/DRX008498/DRR009370.fastq.bz2
CNhs11989	CAGE	FANTOM	2	1	single	Smooth Muscle Cells - Pulmonary Artery, donor2	1/16/2017	ftp://ftp.ddbj.nig.ac.jp/ddbj_database/dra/fastq/DRA000/DRA000991/DRX008499/DRR009371.fastq.bz2
CNhs12047	CAGE	FANTOM	3	1	single	Smooth Muscle Cells - Pulmonary Artery, donor3	1/16/2017	ftp://ftp.ddbj.nig.ac.jp/ddbj_database/dra/fastq/DRA000/DRA000991/DRX008500/DRR009372.fastq.bz2
CNhs11090	CAGE	FANTOM	1	1	single	Smooth Muscle Cells - Subclavian Artery, donor1	1/16/2017	ftp://ftp.ddbj.nig.ac.jp/ddbj_database/dra/fastq/DRA000/DRA000991/DRX008501/DRR009373.fastq.bz2
CNhs11990	CAGE	FANTOM	2	1	single	Smooth Muscle Cells - Subclavian Artery, donor2	1/16/2017	ftp://ftp.ddbj.nig.ac.jp/ddbj_database/dra/fastq/DRA000/DRA000991/DRX008502/DRR009374.fastq.bz2
CNhs12048	CAGE	FANTOM	3	1	single	Smooth Muscle Cells - Subclavian Artery, donor3	1/16/2017	ftp://ftp.ddbj.nig.ac.jp/ddbj_database/dra/fastq/DRA000/DRA000991/DRX008503/DRR009375.fastq.bz2
CNhs11329	CAGE	FANTOM	1	1	single	Smooth Muscle Cells - Tracheal, donor1	1/16/2017	ftp://ftp.ddbj.nig.ac.jp/ddbj_database/dra/fastq/DRA000/DRA000991/DRX008504/DRR009376.fastq.bz2
CNhs12567	CAGE	FANTOM	2	1	single	Smooth Muscle Cells - Tracheal, donor2	1/16/2017	ftp://ftp.ddbj.nig.ac.jp/ddbj_database/dra/fastq/DRA000/DRA000991/DRX008505/DRR009377.fastq.bz2
CNhs12894	CAGE	FANTOM	3	1	single	Smooth Muscle Cells - Tracheal, donor3	1/16/2017	ftp://ftp.ddbj.nig.ac.jp/ddbj_database/dra/fastq/DRA000/DRA000991/DRX008506/DRR009378.fastq.bz2
CNhs11091	CAGE	FANTOM	1	1	single	Smooth Muscle Cells - Umbilical Artery, donor1	1/16/2017	ftp://ftp.ddbj.nig.ac.jp/ddbj_database/dra/fastq/DRA000/DRA000991/DRX008507/DRR009379.fastq.bz2
CNhs11991	CAGE	FANTOM	2	1	single	Smooth Muscle Cells - Umbilical Artery, donor2	1/16/2017	ftp://ftp.ddbj.nig.ac.jp/ddbj_database/dra/fastq/DRA000/DRA000991/DRX008508/DRR009380.fastq.bz2
CNhs12049	CAGE	FANTOM	3	1	single	Smooth Muscle Cells - Umbilical Artery, donor3	1/16/2017	ftp://ftp.ddbj.nig.ac.jp/ddbj_database/dra/fastq/DRA000/DRA000991/DRX008509/DRR009381.fastq.bz2
CNhs12597	CAGE	FANTOM	1	1	single	Smooth Muscle Cells - Umbilical Vein, donor1	1/16/2017	ftp://ftp.ddbj.nig.ac.jp/ddbj_database/dra/fastq/DRA000/DRA000991/DRX008510/DRR009382.fastq.bz2
CNhs12569	CAGE	FANTOM	2	1	single	Smooth Muscle Cells - Umbilical Vein, donor2	1/16/2017	ftp://ftp.ddbj.nig.ac.jp/ddbj_database/dra/fastq/DRA000/DRA000991/DRX008511/DRR009383.fastq.bz2
CNhs13076	CAGE	FANTOM	3	1	single	Smooth Muscle Cells - Umbilical Vein, donor3	1/16/2017	ftp://ftp.ddbj.nig.ac.jp/ddbj_database/dra/fastq/DRA000/DRA000991/DRX008512/DRR009384.fastq.bz2
CNhs10839	CAGE	FANTOM	0	1	single	Smooth Muscle Cells - Umbilical artery, donor0	1/16/2017	ftp://ftp.ddbj.nig.ac.jp/ddbj_database/dra/fastq/DRA000/DRA000991/DRX008513/DRR009385.fastq.bz2
CNhs11921	CAGE	FANTOM	1	1	single	Smooth Muscle Cells - Uterine, donor1	1/16/2017	ftp://ftp.ddbj.nig.ac.jp/ddbj_database/dra/fastq/DRA000/DRA000991/DRX008514/DRR009386.fastq.bz2
CNhs11927	CAGE	FANTOM	3	1	single	Smooth Muscle Cells - Uterine, donor3	1/16/2017	ftp://ftp.ddbj.nig.ac.jp/ddbj_database/dra/fastq/DRA000/DRA000991/DRX008515/DRR009387.fastq.bz2
CNhs14183	CAGE	FANTOM	1	1	single	Smooth muscle cells - airway, asthmatic, donor1	1/16/2017	ftp://ftp.ddbj.nig.ac.jp/ddbj_database/dra/fastq/DRA002/DRA002747/DRX022791/DRR025130.fastq.bz2
CNhs14184	CAGE	FANTOM	2	1	single	Smooth muscle cells - airway, asthmatic, donor2	1/16/2017	ftp://ftp.ddbj.nig.ac.jp/ddbj_database/dra/fastq/DRA002/DRA002747/DRX022792/DRR025131.fastq.bz2
CNhs14186	CAGE	FANTOM	3	1	single	Smooth muscle cells - airway, asthmatic, donor3	1/16/2017	ftp://ftp.ddbj.nig.ac.jp/ddbj_database/dra/fastq/DRA002/DRA002747/DRX022793/DRR025132.fastq.bz2
CNhs14187	CAGE	FANTOM	4	1	single	Smooth muscle cells - airway, asthmatic, donor4	1/16/2017	ftp://ftp.ddbj.nig.ac.jp/ddbj_database/dra/fastq/DRA002/DRA002747/DRX022794/DRR025133.fastq.bz2
CNhs14188	CAGE	FANTOM	5	1	single	Smooth muscle cells - airway, asthmatic, donor5	1/16/2017	ftp://ftp.ddbj.nig.ac.jp/ddbj_database/dra/fastq/DRA002/DRA002747/DRX022795/DRR025134.fastq.bz2
CNhs14189	CAGE	FANTOM	6	1	single	Smooth muscle cells - airway, asthmatic, donor6	1/16/2017	ftp://ftp.ddbj.nig.ac.jp/ddbj_database/dra/fastq/DRA002/DRA002747/DRX022796/DRR025135.fastq.bz2
CNhs14190	CAGE	FANTOM	1	1	single	Smooth muscle cells - airway, control, donor1	1/16/2017	ftp://ftp.ddbj.nig.ac.jp/ddbj_database/dra/fastq/DRA002/DRA002747/DRX022797/DRR025136.fastq.bz2
CNhs14191	CAGE	FANTOM	2	1	single	Smooth muscle cells - airway, control, donor2	1/16/2017	ftp://ftp.ddbj.nig.ac.jp/ddbj_database/dra/fastq/DRA002/DRA002747/DRX022798/DRR025137.fastq.bz2
CNhs14192	CAGE	FANTOM	3	1	single	Smooth muscle cells - airway, control, donor3	1/16/2017	ftp://ftp.ddbj.nig.ac.jp/ddbj_database/dra/fastq/DRA002/DRA002747/DRX022799/DRR025138.fastq.bz2
CNhs14193	CAGE	FANTOM	4	1	single	Smooth muscle cells - airway, control, donor4	1/16/2017	ftp://ftp.ddbj.nig.ac.jp/ddbj_database/dra/fastq/DRA002/DRA002747/DRX022800/DRR025139.fastq.bz2
CNhs11068	CAGE	FANTOM	1	1	single	Synoviocyte, donor1	1/16/2017	ftp://ftp.ddbj.nig.ac.jp/ddbj_database/dra/fastq/DRA000/DRA000991/DRX008516/DRR009388.fastq.bz2
CNhs11992	CAGE	FANTOM	2	1	single	Synoviocyte, donor2	1/16/2017	ftp://ftp.ddbj.nig.ac.jp/ddbj_database/dra/fastq/DRA000/DRA000991/DRX008517/DRR009389.fastq.bz2
CNhs12050	CAGE	FANTOM	3	1	single	Synoviocyte, donor3	1/16/2017	ftp://ftp.ddbj.nig.ac.jp/ddbj_database/dra/fastq/DRA000/DRA000991/DRX008518/DRR009390.fastq.bz2
CNhs11340-CNhs12097	CAGE	FANTOM	1	1	single	Trabecular Meshwork Cells, donor1	1/16/2017	ftp://ftp.ddbj.nig.ac.jp/ddbj_database/dra/fastq/DRA000/DRA000991/DRX008519/DRR009391.fastq.bz2,ftp://ftp.ddbj.nig.ac.jp/ddbj_database/dra/fastq/DRA000/DRA000991/DRX008520/DRR009392.fastq.bz2
CNhs12124	CAGE	FANTOM	3	1	single	Trabecular Meshwork Cells, donor3	1/16/2017	ftp://ftp.ddbj.nig.ac.jp/ddbj_database/dra/fastq/DRA000/DRA000991/DRX008521/DRR009393.fastq.bz2
CNhs11092	CAGE	FANTOM	1	1	single	Tracheal Epithelial Cells, donor1	1/16/2017	ftp://ftp.ddbj.nig.ac.jp/ddbj_database/dra/fastq/DRA000/DRA000991/DRX008522/DRR009394.fastq.bz2
CNhs11993	CAGE	FANTOM	2	1	single	Tracheal Epithelial Cells, donor2	1/16/2017	ftp://ftp.ddbj.nig.ac.jp/ddbj_database/dra/fastq/DRA000/DRA000991/DRX008523/DRR009395.fastq.bz2
CNhs12051	CAGE	FANTOM	3	1	single	Tracheal Epithelial Cells, donor3	1/16/2017	ftp://ftp.ddbj.nig.ac.jp/ddbj_database/dra/fastq/DRA000/DRA000991/DRX008524/DRR009396.fastq.bz2
CNhs10612	CAGE	FANTOM	1	1	single	Universal RNA - Human Normal Tissues Biochain, pool1	1/16/2017	ftp://ftp.ddbj.nig.ac.jp/ddbj_database/dra/fastq/DRA000/DRA000991/DRX008612/DRR009484.fastq.bz2
CNhs13464	CAGE	FANTOM	2	1	single	Urethra, donor2	1/16/2017	ftp://ftp.ddbj.nig.ac.jp/ddbj_database/dra/fastq/DRA000/DRA000991/DRX008613/DRR009485.fastq.bz2
CNhs11334	CAGE	FANTOM	1	1	single	Urothelial Cells, donor1	1/16/2017	ftp://ftp.ddbj.nig.ac.jp/ddbj_database/dra/fastq/DRA000/DRA000991/DRX008525/DRR009397.fastq.bz2
CNhs12091	CAGE	FANTOM	2	1	single	Urothelial Cells, donor2	1/16/2017	ftp://ftp.ddbj.nig.ac.jp/ddbj_database/dra/fastq/DRA000/DRA000991/DRX008526/DRR009398.fastq.bz2
CNhs12122	CAGE	FANTOM	3	1	single	Urothelial Cells, donor3	1/16/2017	ftp://ftp.ddbj.nig.ac.jp/ddbj_database/dra/fastq/DRA000/DRA000991/DRX008527/DRR009399.fastq.bz2
CNhs10843	CAGE	FANTOM	0	1	single	Urothelial cells, donor0	1/16/2017	ftp://ftp.ddbj.nig.ac.jp/ddbj_database/dra/fastq/DRA000/DRA000991/DRX008528/DRR009400.fastq.bz2
CNhs11675	CAGE	FANTOM	1	1	single	Whole blood (ribopure), donor090309, donation1	1/16/2017	ftp://ftp.ddbj.nig.ac.jp/ddbj_database/dra/fastq/DRA000/DRA000991/DRX008529/DRR009401.fastq.bz2
CNhs11671	CAGE	FANTOM	2	1	single	Whole blood (ribopure), donor090309, donation2	1/16/2017	ftp://ftp.ddbj.nig.ac.jp/ddbj_database/dra/fastq/DRA000/DRA000991/DRX008530/DRR009402.fastq.bz2
CNhs11948	CAGE	FANTOM	3	1	single	Whole blood (ribopure), donor090309, donation3	1/16/2017	ftp://ftp.ddbj.nig.ac.jp/ddbj_database/dra/fastq/DRA000/DRA000991/DRX008531/DRR009403.fastq.bz2
CNhs11075	CAGE	FANTOM	1	1	single	Whole blood (ribopure), donor090325, donation1	1/16/2017	ftp://ftp.ddbj.nig.ac.jp/ddbj_database/dra/fastq/DRA000/DRA000991/DRX008532/DRR009404.fastq.bz2
CNhs11076	CAGE	FANTOM	2	1	single	Whole blood (ribopure), donor090325, donation2	1/16/2017	ftp://ftp.ddbj.nig.ac.jp/ddbj_database/dra/fastq/DRA000/DRA000991/DRX008533/DRR009405.fastq.bz2
CNhs11672	CAGE	FANTOM	1	1	single	Whole blood (ribopure), donor090612, donation1	1/16/2017	ftp://ftp.ddbj.nig.ac.jp/ddbj_database/dra/fastq/DRA000/DRA000991/DRX008534/DRR009406.fastq.bz2
CNhs11673	CAGE	FANTOM	2	1	single	Whole blood (ribopure), donor090612, donation2	1/16/2017	ftp://ftp.ddbj.nig.ac.jp/ddbj_database/dra/fastq/DRA000/DRA000991/DRX008535/DRR009407.fastq.bz2
CNhs11949	CAGE	FANTOM	3	1	single	Whole blood (ribopure), donor090612, donation3	1/16/2017	ftp://ftp.ddbj.nig.ac.jp/ddbj_database/dra/fastq/DRA000/DRA000991/DRX008536/DRR009408.fastq.bz2
CNhs11892	CAGE	FANTOM	1	1	single	Wilms' tumor cell line	1/16/2017	ftp://ftp.ddbj.nig.ac.jp/ddbj_database/dra/fastq/DRA000/DRA000991/DRX007794/DRR008666.fastq.bz2
CNhs11728	CAGE	FANTOM	1	1	single	Wilms' tumor cell line	1/16/2017	ftp://ftp.ddbj.nig.ac.jp/ddbj_database/dra/fastq/DRA000/DRA000991/DRX007795/DRR008667.fastq.bz2
CNhs11844	CAGE	FANTOM	1	1	single	acantholytic squamous carcinoma cell line	1/16/2017	ftp://ftp.ddbj.nig.ac.jp/ddbj_database/dra/fastq/DRA000/DRA000991/DRX007796/DRR008668.fastq.bz2
CNhs13435	CAGE	FANTOM	2	1	single	achilles tendon, donor2	1/16/2017	ftp://ftp.ddbj.nig.ac.jp/ddbj_database/dra/fastq/DRA000/DRA000991/DRX008614/DRR009486.fastq.bz2
CNhs11282	CAGE	FANTOM	1	1	single	acute lymphoblastic leukemia (B-ALL) cell line	1/16/2017	ftp://ftp.ddbj.nig.ac.jp/ddbj_database/dra/fastq/DRA000/DRA000991/DRX007798/DRR008670.fastq.bz2
CNhs11251	CAGE	FANTOM	1	1	single	acute lymphoblastic leukemia (B-ALL) cell line	1/16/2017	ftp://ftp.ddbj.nig.ac.jp/ddbj_database/dra/fastq/DRA000/DRA000991/DRX007797/DRR008669.fastq.bz2
CNhs10746	CAGE	FANTOM	1	1	single	acute lymphoblastic leukemia (T-ALL) cell line	1/16/2017	ftp://ftp.ddbj.nig.ac.jp/ddbj_database/dra/fastq/DRA000/DRA000991/DRX007799/DRR008671.fastq.bz2
CNhs11253	CAGE	FANTOM	1	1	single	acute lymphoblastic leukemia (T-ALL) cell line	1/16/2017	ftp://ftp.ddbj.nig.ac.jp/ddbj_database/dra/fastq/DRA000/DRA000991/DRX007800/DRR008672.fastq.bz2
CNhs13241	CAGE	FANTOM	1	1	single	acute myeloid leukemia (FAB M0) cell line	1/16/2017	ftp://ftp.ddbj.nig.ac.jp/ddbj_database/dra/fastq/DRA000/DRA000991/DRX007772/DRR008644.fastq.bz2
CNhs13053	CAGE	FANTOM	1	1	single	acute myeloid leukemia (FAB M0) cell line	1/16/2017	ftp://ftp.ddbj.nig.ac.jp/ddbj_database/dra/fastq/DRA000/DRA000991/DRX007801/DRR008673.fastq.bz2
CNhs13054	CAGE	FANTOM	1	1	single	acute myeloid leukemia (FAB M1) cell line	1/16/2017	ftp://ftp.ddbj.nig.ac.jp/ddbj_database/dra/fastq/DRA000/DRA000991/DRX007802/DRR008674.fastq.bz2
CNhs13502	CAGE	FANTOM	1	1	single	acute myeloid leukemia (FAB M2) cell line	1/16/2017	ftp://ftp.ddbj.nig.ac.jp/ddbj_database/dra/fastq/DRA000/DRA000991/DRX007803/DRR008675.fastq.bz2
CNhs13052	CAGE	FANTOM	1	1	single	acute myeloid leukemia (FAB M2) cell line	1/16/2017	ftp://ftp.ddbj.nig.ac.jp/ddbj_database/dra/fastq/DRA000/DRA000991/DRX007804/DRR008676.fastq.bz2
CNhs11864	CAGE	FANTOM	1	1	single	acute myeloid leukemia (FAB M2) cell line	1/16/2017	ftp://ftp.ddbj.nig.ac.jp/ddbj_database/dra/fastq/DRA000/DRA000991/DRX007805/DRR008677.fastq.bz2
CNhs13055	CAGE	FANTOM	1	1	single	acute myeloid leukemia (FAB M3) cell line	1/16/2017	ftp://ftp.ddbj.nig.ac.jp/ddbj_database/dra/fastq/DRA000/DRA000991/DRX007806/DRR008678.fastq.bz2
CNhs13504	CAGE	FANTOM	1	1	single	acute myeloid leukemia (FAB M4) cell line	1/16/2017	ftp://ftp.ddbj.nig.ac.jp/ddbj_database/dra/fastq/DRA000/DRA000991/DRX007808/DRR008680.fastq.bz2
CNhs13503	CAGE	FANTOM	1	1	single	acute myeloid leukemia (FAB M4) cell line	1/16/2017	ftp://ftp.ddbj.nig.ac.jp/ddbj_database/dra/fastq/DRA000/DRA000991/DRX007807/DRR008679.fastq.bz2
CNhs13057	CAGE	FANTOM	1	1	single	acute myeloid leukemia (FAB M4eo) cell line	1/16/2017	ftp://ftp.ddbj.nig.ac.jp/ddbj_database/dra/fastq/DRA000/DRA000991/DRX007810/DRR008682.fastq.bz2
CNhs13056	CAGE	FANTOM	1	1	single	acute myeloid leukemia (FAB M4eo) cell line	1/16/2017	ftp://ftp.ddbj.nig.ac.jp/ddbj_database/dra/fastq/DRA000/DRA000991/DRX007809/DRR008681.fastq.bz2
CNhs10722	CAGE	FANTOM	1	1	single	acute myeloid leukemia (FAB M5) cell line	1/16/2017	ftp://ftp.ddbj.nig.ac.jp/ddbj_database/dra/fastq/DRA000/DRA000991/DRX007813/DRR008685.fastq.bz2
CNhs13051	CAGE	FANTOM	1	1	single	acute myeloid leukemia (FAB M5) cell line	1/16/2017	ftp://ftp.ddbj.nig.ac.jp/ddbj_database/dra/fastq/DRA000/DRA000991/DRX007812/DRR008684.fastq.bz2
CNhs13050	CAGE	FANTOM	1	1	single	acute myeloid leukemia (FAB M5) cell line	1/16/2017	ftp://ftp.ddbj.nig.ac.jp/ddbj_database/dra/fastq/DRA000/DRA000991/DRX007811/DRR008683.fastq.bz2
CNhs13058	CAGE	FANTOM	1	1	single	acute myeloid leukemia (FAB M5) cell line	1/16/2017	ftp://ftp.ddbj.nig.ac.jp/ddbj_database/dra/fastq/DRA000/DRA000991/DRX007816/DRR008688.fastq.bz2
CNhs10723	CAGE	FANTOM	1	1	single	acute myeloid leukemia (FAB M5) cell line	1/16/2017	ftp://ftp.ddbj.nig.ac.jp/ddbj_database/dra/fastq/DRA000/DRA000991/DRX007814/DRR008686.fastq.bz2
CNhs10724	CAGE	FANTOM	1	1	single	acute myeloid leukemia (FAB M5) cell line	1/16/2017	ftp://ftp.ddbj.nig.ac.jp/ddbj_database/dra/fastq/DRA000/DRA000991/DRX007815/DRR008687.fastq.bz2
CNhs13059	CAGE	FANTOM	1	1	single	acute myeloid leukemia (FAB M6) cell line	1/16/2017	ftp://ftp.ddbj.nig.ac.jp/ddbj_database/dra/fastq/DRA000/DRA000991/DRX007817/DRR008689.fastq.bz2
CNhs13505	CAGE	FANTOM	1	1	single	acute myeloid leukemia (FAB M6) cell line	1/16/2017	ftp://ftp.ddbj.nig.ac.jp/ddbj_database/dra/fastq/DRA000/DRA000991/DRX007819/DRR008691.fastq.bz2
CNhs13049	CAGE	FANTOM	1	1	single	acute myeloid leukemia (FAB M7) cell line	1/16/2017	ftp://ftp.ddbj.nig.ac.jp/ddbj_database/dra/fastq/DRA000/DRA000991/DRX007820/DRR008692.fastq.bz2
CNhs11882	CAGE	FANTOM	1	1	single	adenocarcinoma cell line	1/16/2017	ftp://ftp.ddbj.nig.ac.jp/ddbj_database/dra/fastq/DRA000/DRA000991/DRX007822/DRR008694.fastq.bz2
CNhs10615	CAGE	FANTOM	1	1	single	adipose tissue, adult, pool1	1/16/2017	ftp://ftp.ddbj.nig.ac.jp/ddbj_database/dra/fastq/DRA000/DRA000991/DRX008615/DRR009487.fastq.bz2
CNhs13972	CAGE	FANTOM	1	1	single	adipose, donor1	1/16/2017	ftp://ftp.ddbj.nig.ac.jp/ddbj_database/dra/fastq/DRA002/DRA002747/DRX023576/DRR025971.fastq.bz2
CNhs13973	CAGE	FANTOM	2	1	single	adipose, donor2	1/16/2017	ftp://ftp.ddbj.nig.ac.jp/ddbj_database/dra/fastq/DRA002/DRA002747/DRX023577/DRR025972.fastq.bz2
CNhs13974	CAGE	FANTOM	3	1	single	adipose, donor3	1/16/2017	ftp://ftp.ddbj.nig.ac.jp/ddbj_database/dra/fastq/DRA002/DRA002747/DRX023578/DRR025973.fastq.bz2
CNhs13975	CAGE	FANTOM	4	1	single	adipose, donor4	1/16/2017	ftp://ftp.ddbj.nig.ac.jp/ddbj_database/dra/fastq/DRA002/DRA002747/DRX023579/DRR025974.fastq.bz2
CNhs11893	CAGE	FANTOM	1	1	single	adrenal cortex adenocarcinoma cell line	1/16/2017	ftp://ftp.ddbj.nig.ac.jp/ddbj_database/dra/fastq/DRA000/DRA000991/DRX007823/DRR008695.fastq.bz2
CNhs10738	CAGE	FANTOM	1	1	single	adult T-cell leukemia cell line	1/16/2017	ftp://ftp.ddbj.nig.ac.jp/ddbj_database/dra/fastq/DRA000/DRA000991/DRX007824/DRR008696.fastq.bz2
CNhs11838	CAGE	FANTOM	1	1	single	alveolar cell carcinoma cell line	1/16/2017	ftp://ftp.ddbj.nig.ac.jp/ddbj_database/dra/fastq/DRA000/DRA000991/DRX007825/DRR008697.fastq.bz2
CNhs12502	CAGE	FANTOM	1	1	single	amniotic membrane cells, donor1	1/16/2017	ftp://ftp.ddbj.nig.ac.jp/ddbj_database/dra/fastq/DRA000/DRA000991/DRX008537/DRR009409.fastq.bz2
CNhs12503	CAGE	FANTOM	2	1	single	amniotic membrane cells, donor2	1/16/2017	ftp://ftp.ddbj.nig.ac.jp/ddbj_database/dra/fastq/DRA000/DRA000991/DRX008538/DRR009410.fastq.bz2
CNhs12379	CAGE	FANTOM	3	1	single	amniotic membrane cells, donor3	1/16/2017	ftp://ftp.ddbj.nig.ac.jp/ddbj_database/dra/fastq/DRA000/DRA000991/DRX008539/DRR009411.fastq.bz2
CNhs13793	CAGE	FANTOM	1	1	single	amygdala - adult, donor10196	1/16/2017	ftp://ftp.ddbj.nig.ac.jp/ddbj_database/dra/fastq/DRA000/DRA000991/DRX008617/DRR009489.fastq.bz2
CNhs12311	CAGE	FANTOM	2	1	single	amygdala, adult, donor10252	1/16/2017	ftp://ftp.ddbj.nig.ac.jp/ddbj_database/dra/fastq/DRA000/DRA000991/DRX008618/DRR009490.fastq.bz2
CNhs14078	CAGE	FANTOM	3	1	single	amygdala, newborn, donor10223	1/16/2017	ftp://ftp.ddbj.nig.ac.jp/ddbj_database/dra/fastq/DRA002/DRA002747/DRX023561/DRR025956.fastq.bz2
CNhs10745	CAGE	FANTOM	1	1	single	anaplastic carcinoma cell line	1/16/2017	ftp://ftp.ddbj.nig.ac.jp/ddbj_database/dra/fastq/DRA000/DRA000991/DRX007826/DRR008698.fastq.bz2
CNhs11881	CAGE	FANTOM	1	1	single	anaplastic large cell lymphoma cell line	1/16/2017	ftp://ftp.ddbj.nig.ac.jp/ddbj_database/dra/fastq/DRA000/DRA000991/DRX007827/DRR008699.fastq.bz2
CNhs11889	CAGE	FANTOM	1	1	single	anaplastic squamous cell carcinoma cell line	1/16/2017	ftp://ftp.ddbj.nig.ac.jp/ddbj_database/dra/fastq/DRA000/DRA000991/DRX007828/DRR008700.fastq.bz2
CNhs11760	CAGE	FANTOM	1	1	single	aorta, adult, pool1	1/16/2017	ftp://ftp.ddbj.nig.ac.jp/ddbj_database/dra/fastq/DRA000/DRA000991/DRX008619/DRR009491.fastq.bz2
CNhs12842	CAGE	FANTOM	1	1	single	appendix, adult	1/16/2017	ftp://ftp.ddbj.nig.ac.jp/ddbj_database/dra/fastq/DRA000/DRA000991/DRX008620/DRR009492.fastq.bz2
CNhs11725	CAGE	FANTOM	1	1	single	argyrophil small cell carcinoma cell line	1/16/2017	ftp://ftp.ddbj.nig.ac.jp/ddbj_database/dra/fastq/DRA000/DRA000991/DRX007829/DRR008701.fastq.bz2
CNhs12843	CAGE	FANTOM	1	1	single	artery, adult	1/16/2017	ftp://ftp.ddbj.nig.ac.jp/ddbj_database/dra/fastq/DRA000/DRA000991/DRX008621/DRR009493.fastq.bz2
CNhs10742	CAGE	FANTOM	1	1	single	astrocytoma cell line	1/16/2017	ftp://ftp.ddbj.nig.ac.jp/ddbj_database/dra/fastq/DRA000/DRA000991/DRX007830/DRR008702.fastq.bz2
CNhs10744	CAGE	FANTOM	1	1	single	b cell line	1/16/2017	ftp://ftp.ddbj.nig.ac.jp/ddbj_database/dra/fastq/DRA000/DRA000991/DRX007831/DRR008703.fastq.bz2
CNhs11932	CAGE	FANTOM	1	1	single	basal cell carcinoma cell line	1/16/2017	ftp://ftp.ddbj.nig.ac.jp/ddbj_database/dra/fastq/DRA000/DRA000991/DRX007832/DRR008704.fastq.bz2
CNhs11265	CAGE	FANTOM	1	1	single	bile duct carcinoma cell line	1/16/2017	ftp://ftp.ddbj.nig.ac.jp/ddbj_database/dra/fastq/DRA000/DRA000991/DRX007834/DRR008706.fastq.bz2
CNhs10750	CAGE	FANTOM	1	1	single	bile duct carcinoma cell line	1/16/2017	ftp://ftp.ddbj.nig.ac.jp/ddbj_database/dra/fastq/DRA000/DRA000991/DRX007833/DRR008705.fastq.bz2
CNhs11845	CAGE	FANTOM	1	1	single	biphenotypic B myelomonocytic leukemia cell line	1/16/2017	ftp://ftp.ddbj.nig.ac.jp/ddbj_database/dra/fastq/DRA000/DRA000991/DRX007835/DRR008707.fastq.bz2
CNhs10616	CAGE	FANTOM	1	1	single	bladder, adult, pool1	1/16/2017	ftp://ftp.ddbj.nig.ac.jp/ddbj_database/dra/fastq/DRA000/DRA000991/DRX008622/DRR009494.fastq.bz2
CNhs11761	CAGE	FANTOM	1	1	single	blood, adult, pool1	1/16/2017	ftp://ftp.ddbj.nig.ac.jp/ddbj_database/dra/fastq/DRA000/DRA000991/DRX008623/DRR009495.fastq.bz2
CNhs11931	CAGE	FANTOM	1	1	single	bone marrow stromal cell line	1/16/2017	ftp://ftp.ddbj.nig.ac.jp/ddbj_database/dra/fastq/DRA000/DRA000991/DRX007836/DRR008708.fastq.bz2
CNhs12845	CAGE	FANTOM	1	1	single	bone marrow, adult	1/16/2017	ftp://ftp.ddbj.nig.ac.jp/ddbj_database/dra/fastq/DRA000/DRA000991/DRX008624/DRR009496.fastq.bz2
CNhs11796	CAGE	FANTOM	1	1	single	brain, adult, donor1	1/16/2017	ftp://ftp.ddbj.nig.ac.jp/ddbj_database/dra/fastq/DRA000/DRA000991/DRX008625/DRR009497.fastq.bz2
CNhs10617	CAGE	FANTOM	1	1	single	brain, adult, pool1	1/16/2017	ftp://ftp.ddbj.nig.ac.jp/ddbj_database/dra/fastq/DRA000/DRA000991/DRX008626/DRR009498.fastq.bz2
CNhs11943	CAGE	FANTOM	1	1	single	breast carcinoma cell line	1/16/2017	ftp://ftp.ddbj.nig.ac.jp/ddbj_database/dra/fastq/DRA000/DRA000991/DRX007837/DRR008709.fastq.bz2
CNhs10736	CAGE	FANTOM	1	1	single	breast carcinoma cell line	1/16/2017	ftp://ftp.ddbj.nig.ac.jp/ddbj_database/dra/fastq/DRA000/DRA000991/DRX007838/DRR008710.fastq.bz2
CNhs11792	CAGE	FANTOM	1	1	single	breast, adult, donor1	1/16/2017	ftp://ftp.ddbj.nig.ac.jp/ddbj_database/dra/fastq/DRA000/DRA000991/DRX008628/DRR009500.fastq.bz2
CNhs11862	CAGE	FANTOM	1	1	single	bronchial squamous cell carcinoma cell line	1/16/2017	ftp://ftp.ddbj.nig.ac.jp/ddbj_database/dra/fastq/DRA000/DRA000991/DRX007839/DRR008711.fastq.bz2
CNhs11840	CAGE	FANTOM	1	1	single	bronchioalveolar carcinoma cell line	1/16/2017	ftp://ftp.ddbj.nig.ac.jp/ddbj_database/dra/fastq/DRA000/DRA000991/DRX007840/DRR008712.fastq.bz2
CNhs14138	CAGE	FANTOM	1	1	single	bronchioalveolar carcinoma cell line	1/16/2017	ftp://ftp.ddbj.nig.ac.jp/ddbj_database/dra/fastq/DRA002/DRA002747/DRX022762/DRR025101.fastq.bz2
CNhs11841	CAGE	FANTOM	1	1	single	bronchogenic carcinoma cell line	1/16/2017	ftp://ftp.ddbj.nig.ac.jp/ddbj_database/dra/fastq/DRA000/DRA000991/DRX007841/DRR008713.fastq.bz2
CNhs14244	CAGE	FANTOM	1	1	single	carcinoid cell line	1/16/2017	ftp://ftp.ddbj.nig.ac.jp/ddbj_database/dra/fastq/DRA002/DRA002747/DRX022769/DRR025108.fastq.bz2
CNhs11846	CAGE	FANTOM	1	1	single	carcinoid cell line	1/16/2017	ftp://ftp.ddbj.nig.ac.jp/ddbj_database/dra/fastq/DRA000/DRA000991/DRX007843/DRR008715.fastq.bz2
CNhs11834	CAGE	FANTOM	1	1	single	carcinoid cell line	1/16/2017	ftp://ftp.ddbj.nig.ac.jp/ddbj_database/dra/fastq/DRA000/DRA000991/DRX007842/DRR008714.fastq.bz2
CNhs11747	CAGE	FANTOM	1	1	single	carcinosarcoma cell line	1/16/2017	ftp://ftp.ddbj.nig.ac.jp/ddbj_database/dra/fastq/DRA000/DRA000991/DRX007844/DRR008716.fastq.bz2
CNhs13802	CAGE	FANTOM	1	1	single	caudate nucleus - adult, donor10196	1/16/2017	ftp://ftp.ddbj.nig.ac.jp/ddbj_database/dra/fastq/DRA000/DRA000991/DRX008629/DRR009501.fastq.bz2
CNhs12321	CAGE	FANTOM	2	1	single	caudate nucleus, adult, donor10252	1/16/2017	ftp://ftp.ddbj.nig.ac.jp/ddbj_database/dra/fastq/DRA000/DRA000991/DRX008630/DRR009502.fastq.bz2
CNhs14232	CAGE	FANTOM	3	1	single	caudate nucleus, adult, donor10258	1/16/2017	ftp://ftp.ddbj.nig.ac.jp/ddbj_database/dra/fastq/DRA002/DRA002747/DRX023582/DRR025977.fastq.bz2
CNhs14071	CAGE	FANTOM	4	1	single	caudate nucleus, newborn, donor10223	1/16/2017	ftp://ftp.ddbj.nig.ac.jp/ddbj_database/dra/fastq/DRA002/DRA002747/DRX023555/DRR025950.fastq.bz2
CNhs12323	CAGE	FANTOM	5	1	single	cerebellum, adult, donor10252	1/16/2017	ftp://ftp.ddbj.nig.ac.jp/ddbj_database/dra/fastq/DRA000/DRA000991/DRX008632/DRR009504.fastq.bz2
CNhs11795	CAGE	FANTOM	1	1	single	cerebellum, adult, pool1	1/16/2017	ftp://ftp.ddbj.nig.ac.jp/ddbj_database/dra/fastq/DRA000/DRA000991/DRX008633/DRR009505.fastq.bz2
CNhs14075	CAGE	FANTOM	1	1	single	cerebellum, newborn, donor10223	1/16/2017	ftp://ftp.ddbj.nig.ac.jp/ddbj_database/dra/fastq/DRA002/DRA002747/DRX023558/DRR025953.fastq.bz2
CNhs12840	CAGE	FANTOM	1	1	single	cerebral meninges, adult	1/16/2017	ftp://ftp.ddbj.nig.ac.jp/ddbj_database/dra/fastq/DRA000/DRA000991/DRX008634/DRR009506.fastq.bz2
CNhs13437	CAGE	FANTOM	2	1	single	cerebrospinal fluid, donor2	1/16/2017	ftp://ftp.ddbj.nig.ac.jp/ddbj_database/dra/fastq/DRA000/DRA000991/DRX008635/DRR009507.fastq.bz2
CNhs11289	CAGE	FANTOM	1	1	single	cervical cancer cell line	1/16/2017	ftp://ftp.ddbj.nig.ac.jp/ddbj_database/dra/fastq/DRA000/DRA000991/DRX007846/DRR008718.fastq.bz2
CNhs11288	CAGE	FANTOM	1	1	single	cervical cancer cell line	1/16/2017	ftp://ftp.ddbj.nig.ac.jp/ddbj_database/dra/fastq/DRA000/DRA000991/DRX007845/DRR008717.fastq.bz2
CNhs10618	CAGE	FANTOM	1	1	single	cervix, adult, pool1	1/16/2017	ftp://ftp.ddbj.nig.ac.jp/ddbj_database/dra/fastq/DRA000/DRA000991/DRX008636/DRR009508.fastq.bz2
CNhs11283	CAGE	FANTOM	1	1	single	cholangiocellular carcinoma cell line	1/16/2017	ftp://ftp.ddbj.nig.ac.jp/ddbj_database/dra/fastq/DRA000/DRA000991/DRX007847/DRR008719.fastq.bz2
CNhs10740	CAGE	FANTOM	1	1	single	choriocarcinoma cell line	1/16/2017	ftp://ftp.ddbj.nig.ac.jp/ddbj_database/dra/fastq/DRA000/DRA000991/DRX007849/DRR008721.fastq.bz2
CNhs11820	CAGE	FANTOM	1	1	single	choriocarcinoma cell line	1/16/2017	ftp://ftp.ddbj.nig.ac.jp/ddbj_database/dra/fastq/DRA000/DRA000991/DRX007851/DRR008723.fastq.bz2
CNhs11875	CAGE	FANTOM	1	1	single	choriocarcinoma cell line	1/16/2017	ftp://ftp.ddbj.nig.ac.jp/ddbj_database/dra/fastq/DRA000/DRA000991/DRX007850/DRR008722.fastq.bz2
CNhs12504	CAGE	FANTOM	1	1	single	chorionic membrane cells, donor1	1/16/2017	ftp://ftp.ddbj.nig.ac.jp/ddbj_database/dra/fastq/DRA000/DRA000991/DRX008540/DRR009412.fastq.bz2
CNhs12506	CAGE	FANTOM	2	1	single	chorionic membrane cells, donor2	1/16/2017	ftp://ftp.ddbj.nig.ac.jp/ddbj_database/dra/fastq/DRA000/DRA000991/DRX008541/DRR009413.fastq.bz2
CNhs12380	CAGE	FANTOM	3	1	single	chorionic membrane cells, donor3	1/16/2017	ftp://ftp.ddbj.nig.ac.jp/ddbj_database/dra/fastq/DRA000/DRA000991/DRX008542/DRR009414.fastq.bz2
CNhs11714	CAGE	FANTOM	1	1	single	chronic lymphocytic leukemia (T-CLL) cell line	1/16/2017	ftp://ftp.ddbj.nig.ac.jp/ddbj_database/dra/fastq/DRA000/DRA000991/DRX007852/DRR008724.fastq.bz2
CNhs11886	CAGE	FANTOM	1	1	single	chronic myeloblastic leukemia (CML) cell line	1/16/2017	ftp://ftp.ddbj.nig.ac.jp/ddbj_database/dra/fastq/DRA000/DRA000991/DRX007853/DRR008725.fastq.bz2
CNhs11865	CAGE	FANTOM	1	1	single	chronic myelogenous leukemia (CML) cell line	1/16/2017	ftp://ftp.ddbj.nig.ac.jp/ddbj_database/dra/fastq/DRA000/DRA000991/DRX007854/DRR008726.fastq.bz2
CNhs12334	CAGE	FANTOM	1	1	single	chronic myelogenous leukemia cell line	1/16/2017	ftp://ftp.ddbj.nig.ac.jp/ddbj_database/dra/fastq/DRA000/DRA000991/DRX007855/DRR008727.fastq.bz2
CNhs10727	CAGE	FANTOM	1	1	single	chronic myelogenous leukemia cell line	1/16/2017	ftp://ftp.ddbj.nig.ac.jp/ddbj_database/dra/fastq/DRA000/DRA000991/DRX007859/DRR008731.fastq.bz2
CNhs11250	CAGE	FANTOM	1	1	single	chronic myelogenous leukemia cell line	1/16/2017	ftp://ftp.ddbj.nig.ac.jp/ddbj_database/dra/fastq/DRA000/DRA000991/DRX007858/DRR008730.fastq.bz2
CNhs12335	CAGE	FANTOM	2	1	single	chronic myelogenous leukemia cell line	1/16/2017	ftp://ftp.ddbj.nig.ac.jp/ddbj_database/dra/fastq/DRA000/DRA000991/DRX007856/DRR008728.fastq.bz2
CNhs12336	CAGE	FANTOM	3	1	single	chronic myelogenous leukemia cell line	1/16/2017	ftp://ftp.ddbj.nig.ac.jp/ddbj_database/dra/fastq/DRA000/DRA000991/DRX007857/DRR008729.fastq.bz2
CNhs11930	CAGE	FANTOM	1	1	single	clear cell carcinoma cell line	1/16/2017	ftp://ftp.ddbj.nig.ac.jp/ddbj_database/dra/fastq/DRA000/DRA000991/DRX007861/DRR008733.fastq.bz2
CNhs11745	CAGE	FANTOM	1	1	single	clear cell carcinoma cell line	1/16/2017	ftp://ftp.ddbj.nig.ac.jp/ddbj_database/dra/fastq/DRA000/DRA000991/DRX007860/DRR008732.fastq.bz2
CNhs11280	CAGE	FANTOM	1	1	single	colon carcinoma cell line	1/16/2017	ftp://ftp.ddbj.nig.ac.jp/ddbj_database/dra/fastq/DRA000/DRA000991/DRX007862/DRR008734.fastq.bz2
CNhs10737	CAGE	FANTOM	1	1	single	colon carcinoma cell line	1/16/2017	ftp://ftp.ddbj.nig.ac.jp/ddbj_database/dra/fastq/DRA000/DRA000991/DRX007863/DRR008735.fastq.bz2
CNhs10619-CNhs11794	CAGE	FANTOM	1	1	single	colon, adult, pool1	1/16/2017	ftp://ftp.ddbj.nig.ac.jp/ddbj_database/dra/fastq/DRA000/DRA000991/DRX008638/DRR009510.fastq.bz2,ftp://ftp.ddbj.nig.ac.jp/ddbj_database/dra/fastq/DRA000/DRA000991/DRX008637/DRR009509.fastq.bz2
CNhs11780	CAGE	FANTOM	1	1	single	colon, fetal, donor1	1/16/2017	ftp://ftp.ddbj.nig.ac.jp/ddbj_database/dra/fastq/DRA000/DRA000991/DRX008639/DRR009511.fastq.bz2
CNhs12518-CNhs12523	CAGE	FANTOM	1	1	single	common myeloid progenitor CMP, donor1	1/16/2017	ftp://ftp.ddbj.nig.ac.jp/ddbj_database/dra/fastq/DRA000/DRA000991/DRX008080/DRR008952.fastq.bz2,ftp://ftp.ddbj.nig.ac.jp/ddbj_database/dra/fastq/DRA000/DRA000991/DRX008081/DRR008953.fastq.bz2
CNhs11050	CAGE	FANTOM	1	1	single	cord blood derived cell line	1/16/2017	ftp://ftp.ddbj.nig.ac.jp/ddbj_database/dra/fastq/DRA000/DRA000991/DRX007865/DRR008737.fastq.bz2
CNhs11045	CAGE	FANTOM	1	1	single	cord blood derived cell line	1/16/2017	ftp://ftp.ddbj.nig.ac.jp/ddbj_database/dra/fastq/DRA000/DRA000991/DRX007866/DRR008738.fastq.bz2
CNhs11049	CAGE	FANTOM	1	1	single	cord blood derived cell line	1/16/2017	ftp://ftp.ddbj.nig.ac.jp/ddbj_database/dra/fastq/DRA000/DRA000991/DRX007864/DRR008736.fastq.bz2
CNhs10649	CAGE	FANTOM	1	1	single	corpus callosum, adult, pool1	1/16/2017	ftp://ftp.ddbj.nig.ac.jp/ddbj_database/dra/fastq/DRA000/DRA000991/DRX008640/DRR009512.fastq.bz2
CNhs13439	CAGE	FANTOM	2	1	single	cruciate ligament, donor2	1/16/2017	ftp://ftp.ddbj.nig.ac.jp/ddbj_database/dra/fastq/DRA000/DRA000991/DRX008641/DRR009513.fastq.bz2
CNhs11779	CAGE	FANTOM	1	1	single	diaphragm, fetal, donor1	1/16/2017	ftp://ftp.ddbj.nig.ac.jp/ddbj_database/dra/fastq/DRA000/DRA000991/DRX008642/DRR009514.fastq.bz2
CNhs12610	CAGE	FANTOM	1	1	single	diencephalon, adult	1/16/2017	ftp://ftp.ddbj.nig.ac.jp/ddbj_database/dra/fastq/DRA000/DRA000991/DRX008643/DRR009515.fastq.bz2
CNhs11741	CAGE	FANTOM	1	1	single	diffuse large B-cell lymphoma cell line	1/16/2017	ftp://ftp.ddbj.nig.ac.jp/ddbj_database/dra/fastq/DRA000/DRA000991/DRX007867/DRR008739.fastq.bz2
CNhs11100	CAGE	FANTOM	1	1	single	ductal cell carcinoma cell line	1/16/2017	ftp://ftp.ddbj.nig.ac.jp/ddbj_database/dra/fastq/DRA000/DRA000991/DRX007868/DRR008740.fastq.bz2
CNhs11259	CAGE	FANTOM	1	1	single	ductal cell carcinoma cell line	1/16/2017	ftp://ftp.ddbj.nig.ac.jp/ddbj_database/dra/fastq/DRA000/DRA000991/DRX007869/DRR008741.fastq.bz2
CNhs12846	CAGE	FANTOM	1	1	single	ductus deferens, adult	1/16/2017	ftp://ftp.ddbj.nig.ac.jp/ddbj_database/dra/fastq/DRA000/DRA000991/DRX008644/DRR009516.fastq.bz2
CNhs11781	CAGE	FANTOM	1	1	single	duodenum, fetal, donor1, tech_rep1	1/16/2017	ftp://ftp.ddbj.nig.ac.jp/ddbj_database/dra/fastq/DRA000/DRA000991/DRX008645/DRR009517.fastq.bz2
CNhs12997	CAGE	FANTOM	1	2	single	duodenum, fetal, donor1, tech_rep2	1/16/2017	ftp://ftp.ddbj.nig.ac.jp/ddbj_database/dra/fastq/DRA000/DRA000991/DRX008646/DRR009518.fastq.bz2
CNhs10648	CAGE	FANTOM	1	1	single	dura mater, adult, donor1	1/16/2017	ftp://ftp.ddbj.nig.ac.jp/ddbj_database/dra/fastq/DRA000/DRA000991/DRX008647/DRR009519.fastq.bz2
CNhs11046	CAGE	FANTOM	1	1	single	embryonic kidney cell line	1/16/2017	ftp://ftp.ddbj.nig.ac.jp/ddbj_database/dra/fastq/DRA000/DRA000991/DRX007871/DRR008743.fastq.bz2
CNhs11047	CAGE	FANTOM	1	1	single	embryonic kidney cell line	1/16/2017	ftp://ftp.ddbj.nig.ac.jp/ddbj_database/dra/fastq/DRA000/DRA000991/DRX007870/DRR008742.fastq.bz2
CNhs11731	CAGE	FANTOM	1	1	single	embryonic pancreas cell line	1/16/2017	ftp://ftp.ddbj.nig.ac.jp/ddbj_database/dra/fastq/DRA000/DRA000991/DRX007872/DRR008744.fastq.bz2
CNhs11733	CAGE	FANTOM	1	1	single	embryonic pancreas cell line	1/16/2017	ftp://ftp.ddbj.nig.ac.jp/ddbj_database/dra/fastq/DRA000/DRA000991/DRX007874/DRR008746.fastq.bz2
CNhs11732	CAGE	FANTOM	1	1	single	embryonic pancreas cell line	1/16/2017	ftp://ftp.ddbj.nig.ac.jp/ddbj_database/dra/fastq/DRA000/DRA000991/DRX007873/DRR008745.fastq.bz2
CNhs11266	CAGE	FANTOM	1	1	single	endometrial carcinoma cell line	1/16/2017	ftp://ftp.ddbj.nig.ac.jp/ddbj_database/dra/fastq/DRA000/DRA000991/DRX007876/DRR008748.fastq.bz2
CNhs11249	CAGE	FANTOM	1	1	single	endometrial stromal sarcoma cell line	1/16/2017	ftp://ftp.ddbj.nig.ac.jp/ddbj_database/dra/fastq/DRA000/DRA000991/DRX007877/DRR008749.fastq.bz2
CNhs11748	CAGE	FANTOM	1	1	single	endometrioid adenocarcinoma cell line	1/16/2017	ftp://ftp.ddbj.nig.ac.jp/ddbj_database/dra/fastq/DRA000/DRA000991/DRX007878/DRR008750.fastq.bz2
CNhs10748	CAGE	FANTOM	1	1	single	epidermoid carcinoma cell line	1/16/2017	ftp://ftp.ddbj.nig.ac.jp/ddbj_database/dra/fastq/DRA000/DRA000991/DRX007880/DRR008752.fastq.bz2
CNhs10743	CAGE	FANTOM	1	1	single	epidermoid carcinoma cell line	1/16/2017	ftp://ftp.ddbj.nig.ac.jp/ddbj_database/dra/fastq/DRA000/DRA000991/DRX007879/DRR008751.fastq.bz2
CNhs12847	CAGE	FANTOM	1	1	single	epididymis, adult	1/16/2017	ftp://ftp.ddbj.nig.ac.jp/ddbj_database/dra/fastq/DRA000/DRA000991/DRX008648/DRR009520.fastq.bz2
CNhs14239	CAGE	FANTOM	1	1	single	epithelioid sarcoma cell line	1/16/2017	ftp://ftp.ddbj.nig.ac.jp/ddbj_database/dra/fastq/DRA002/DRA002747/DRX022766/DRR025105.fastq.bz2
CNhs11247	CAGE	FANTOM	1	1	single	epithelioid sarcoma cell line	1/16/2017	ftp://ftp.ddbj.nig.ac.jp/ddbj_database/dra/fastq/DRA000/DRA000991/DRX007881/DRR008753.fastq.bz2
CNhs12325	CAGE	FANTOM	1	1	single	epitheloid carcinoma cell line	1/16/2017	ftp://ftp.ddbj.nig.ac.jp/ddbj_database/dra/fastq/DRA000/DRA000991/DRX007882/DRR008754.fastq.bz2
CNhs12326	CAGE	FANTOM	2	1	single	epitheloid carcinoma cell line	1/16/2017	ftp://ftp.ddbj.nig.ac.jp/ddbj_database/dra/fastq/DRA000/DRA000991/DRX007883/DRR008755.fastq.bz2
CNhs12327	CAGE	FANTOM	3	1	single	epitheloid carcinoma cell line	1/16/2017	ftp://ftp.ddbj.nig.ac.jp/ddbj_database/dra/fastq/DRA000/DRA000991/DRX007884/DRR008756.fastq.bz2
CNhs10620	CAGE	FANTOM	1	1	single	esophagus, adult, pool1	1/16/2017	ftp://ftp.ddbj.nig.ac.jp/ddbj_database/dra/fastq/DRA000/DRA000991/DRX008649/DRR009521.fastq.bz2
CNhs10728	CAGE	FANTOM	1	1	single	extraskeletal myxoid chondrosarcoma cell line	1/16/2017	ftp://ftp.ddbj.nig.ac.jp/ddbj_database/dra/fastq/DRA000/DRA000991/DRX007885/DRR008757.fastq.bz2
CNhs13444	CAGE	FANTOM	1	1	single	eye - muscle inferior rectus, donor1	1/16/2017	ftp://ftp.ddbj.nig.ac.jp/ddbj_database/dra/fastq/DRA000/DRA000991/DRX008650/DRR009522.fastq.bz2
CNhs13442	CAGE	FANTOM	2	1	single	eye - muscle lateral, donor2	1/16/2017	ftp://ftp.ddbj.nig.ac.jp/ddbj_database/dra/fastq/DRA000/DRA000991/DRX008651/DRR009523.fastq.bz2
CNhs13443	CAGE	FANTOM	2	1	single	eye - muscle medial, donor2	1/16/2017	ftp://ftp.ddbj.nig.ac.jp/ddbj_database/dra/fastq/DRA000/DRA000991/DRX008652/DRR009524.fastq.bz2
CNhs13441	CAGE	FANTOM	2	1	single	eye - muscle superior, donor2	1/16/2017	ftp://ftp.ddbj.nig.ac.jp/ddbj_database/dra/fastq/DRA000/DRA000991/DRX008653/DRR009525.fastq.bz2
CNhs13440	CAGE	FANTOM	1	1	single	eye - vitreous humor, donor1	1/16/2017	ftp://ftp.ddbj.nig.ac.jp/ddbj_database/dra/fastq/DRA000/DRA000991/DRX008654/DRR009526.fastq.bz2
CNhs11762	CAGE	FANTOM	1	1	single	eye, fetal, donor1	1/16/2017	ftp://ftp.ddbj.nig.ac.jp/ddbj_database/dra/fastq/DRA000/DRA000991/DRX008655/DRR009527.fastq.bz2
CNhs11860	CAGE	FANTOM	1	1	single	fibrosarcoma cell line	1/16/2017	ftp://ftp.ddbj.nig.ac.jp/ddbj_database/dra/fastq/DRA000/DRA000991/DRX007886/DRR008758.fastq.bz2
CNhs11842	CAGE	FANTOM	1	1	single	fibrous histiocytoma cell line	1/16/2017	ftp://ftp.ddbj.nig.ac.jp/ddbj_database/dra/fastq/DRA000/DRA000991/DRX007887/DRR008759.fastq.bz2
CNhs10647	CAGE	FANTOM	1	1	single	frontal lobe, adult, pool1	1/16/2017	ftp://ftp.ddbj.nig.ac.jp/ddbj_database/dra/fastq/DRA000/DRA000991/DRX008656/DRR009528.fastq.bz2
CNhs10733	CAGE	FANTOM	1	1	single	gall bladder carcinoma cell line	1/16/2017	ftp://ftp.ddbj.nig.ac.jp/ddbj_database/dra/fastq/DRA000/DRA000991/DRX007889/DRR008761.fastq.bz2
CNhs11256	CAGE	FANTOM	1	1	single	gall bladder carcinoma cell line	1/16/2017	ftp://ftp.ddbj.nig.ac.jp/ddbj_database/dra/fastq/DRA000/DRA000991/DRX007888/DRR008760.fastq.bz2
CNhs12848	CAGE	FANTOM	1	1	single	gall bladder, adult	1/16/2017	ftp://ftp.ddbj.nig.ac.jp/ddbj_database/dra/fastq/DRA000/DRA000991/DRX008657/DRR009529.fastq.bz2
CNhs13914	CAGE	FANTOM	1	1	single	gamma delta positive T cells, donor1	1/16/2017	ftp://ftp.ddbj.nig.ac.jp/ddbj_database/dra/fastq/DRA002/DRA002747/DRX022789/DRR025128.fastq.bz2
CNhs13915	CAGE	FANTOM	2	1	single	gamma delta positive T cells, donor2	1/16/2017	ftp://ftp.ddbj.nig.ac.jp/ddbj_database/dra/fastq/DRA002/DRA002747/DRX022790/DRR025129.fastq.bz2
CNhs11819	CAGE	FANTOM	1	1	single	gastric adenocarcinoma cell line	1/16/2017	ftp://ftp.ddbj.nig.ac.jp/ddbj_database/dra/fastq/DRA000/DRA000991/DRX007891/DRR008763.fastq.bz2
CNhs11737	CAGE	FANTOM	1	1	single	gastric adenocarcinoma cell line	1/16/2017	ftp://ftp.ddbj.nig.ac.jp/ddbj_database/dra/fastq/DRA000/DRA000991/DRX007890/DRR008762.fastq.bz2
CNhs11286	CAGE	FANTOM	1	1	single	gastric cancer cell line	1/16/2017	ftp://ftp.ddbj.nig.ac.jp/ddbj_database/dra/fastq/DRA000/DRA000991/DRX007892/DRR008764.fastq.bz2
CNhs11738	CAGE	FANTOM	1	1	single	gastrointestinal carcinoma cell line	1/16/2017	ftp://ftp.ddbj.nig.ac.jp/ddbj_database/dra/fastq/DRA000/DRA000991/DRX007893/DRR008765.fastq.bz2
CNhs10751	CAGE	FANTOM	1	1	single	giant cell carcinoma cell line	1/16/2017	ftp://ftp.ddbj.nig.ac.jp/ddbj_database/dra/fastq/DRA000/DRA000991/DRX007895/DRR008767.fastq.bz2
CNhs11274	CAGE	FANTOM	1	1	single	giant cell carcinoma cell line	1/16/2017	ftp://ftp.ddbj.nig.ac.jp/ddbj_database/dra/fastq/DRA000/DRA000991/DRX007894/DRR008766.fastq.bz2
CNhs11824	CAGE	FANTOM	1	1	single	glassy cell carcinoma cell line	1/16/2017	ftp://ftp.ddbj.nig.ac.jp/ddbj_database/dra/fastq/DRA000/DRA000991/DRX007896/DRR008768.fastq.bz2
CNhs11185	CAGE	FANTOM	1	1	single	glioblastoma cell line	1/16/2017	ftp://ftp.ddbj.nig.ac.jp/ddbj_database/dra/fastq/DRA000/DRA000991/DRX007898/DRR008770.fastq.bz2
CNhs11272	CAGE	FANTOM	1	1	single	glioblastoma cell line	1/16/2017	ftp://ftp.ddbj.nig.ac.jp/ddbj_database/dra/fastq/DRA000/DRA000991/DRX007899/DRR008771.fastq.bz2
CNhs11248	CAGE	FANTOM	1	2	single	glioblastoma cell line	1/16/2017	ftp://ftp.ddbj.nig.ac.jp/ddbj_database/dra/fastq/DRA000/DRA000991/DRX007897/DRR008769.fastq.bz2
CNhs10731	CAGE	FANTOM	1	1	single	glioma cell line	1/16/2017	ftp://ftp.ddbj.nig.ac.jp/ddbj_database/dra/fastq/DRA000/DRA000991/DRX007900/DRR008772.fastq.bz2
CNhs13801	CAGE	FANTOM	1	1	single	globus pallidus - adult, donor10196	1/16/2017	ftp://ftp.ddbj.nig.ac.jp/ddbj_database/dra/fastq/DRA000/DRA000991/DRX008658/DRR009530.fastq.bz2
CNhs12319	CAGE	FANTOM	2	1	single	globus pallidus, adult, donor10252	1/16/2017	ftp://ftp.ddbj.nig.ac.jp/ddbj_database/dra/fastq/DRA000/DRA000991/DRX008659/DRR009531.fastq.bz2
CNhs14549	CAGE	FANTOM	3	1	single	globus pallidus, adult, donor10258	1/16/2017	ftp://ftp.ddbj.nig.ac.jp/ddbj_database/dra/fastq/DRA002/DRA002747/DRX023583/DRR025978.fastq.bz2
CNhs14082	CAGE	FANTOM	4	1	single	globus pallidus, newborn, donor10223	1/16/2017	ftp://ftp.ddbj.nig.ac.jp/ddbj_database/dra/fastq/DRA002/DRA002747/DRX023565/DRR025960.fastq.bz2
CNhs12519	CAGE	FANTOM	1	1	single	granulocyte macrophage progenitor, donor1	1/16/2017	ftp://ftp.ddbj.nig.ac.jp/ddbj_database/dra/fastq/DRA000/DRA000991/DRX008082/DRR008954.fastq.bz2
CNhs12524-CNhs12528	CAGE	FANTOM	2	1	single	granulocyte macrophage progenitor, donor2	1/16/2017	ftp://ftp.ddbj.nig.ac.jp/ddbj_database/dra/fastq/DRA000/DRA000991/DRX008083/DRR008955.fastq.bz2,ftp://ftp.ddbj.nig.ac.jp/ddbj_database/dra/fastq/DRA000/DRA000991/DRX008084/DRR008956.fastq.bz2
CNhs11740	CAGE	FANTOM	1	1	single	granulosa cell tumor cell line	1/16/2017	ftp://ftp.ddbj.nig.ac.jp/ddbj_database/dra/fastq/DRA000/DRA000991/DRX007901/DRR008773.fastq.bz2
CNhs11843	CAGE	FANTOM	1	1	single	hairy cell leukemia cell line	1/16/2017	ftp://ftp.ddbj.nig.ac.jp/ddbj_database/dra/fastq/DRA000/DRA000991/DRX007902/DRR008774.fastq.bz2
CNhs12855	CAGE	FANTOM	1	1	single	heart - mitral valve, adult	1/16/2017	ftp://ftp.ddbj.nig.ac.jp/ddbj_database/dra/fastq/DRA000/DRA000991/DRX008660/DRR009532.fastq.bz2
CNhs12856	CAGE	FANTOM	1	1	single	heart - pulmonic valve, adult	1/16/2017	ftp://ftp.ddbj.nig.ac.jp/ddbj_database/dra/fastq/DRA000/DRA000991/DRX008661/DRR009533.fastq.bz2
CNhs12857	CAGE	FANTOM	1	1	single	heart - tricuspid valve, adult	1/16/2017	ftp://ftp.ddbj.nig.ac.jp/ddbj_database/dra/fastq/DRA000/DRA000991/DRX008662/DRR009534.fastq.bz2
CNhs11757	CAGE	FANTOM	1	1	single	heart, adult, diseased post-infarction, donor1	1/16/2017	ftp://ftp.ddbj.nig.ac.jp/ddbj_database/dra/fastq/DRA000/DRA000991/DRX008663/DRR009535.fastq.bz2
CNhs11758	CAGE	FANTOM	1	1	single	heart, adult, diseased, donor1	1/16/2017	ftp://ftp.ddbj.nig.ac.jp/ddbj_database/dra/fastq/DRA000/DRA000991/DRX008664/DRR009536.fastq.bz2
CNhs10621	CAGE	FANTOM	1	1	single	heart, adult, pool1	1/16/2017	ftp://ftp.ddbj.nig.ac.jp/ddbj_database/dra/fastq/DRA000/DRA000991/DRX008665/DRR009537.fastq.bz2
CNhs10653	CAGE	FANTOM	1	1	single	heart, fetal, pool1	1/16/2017	ftp://ftp.ddbj.nig.ac.jp/ddbj_database/dra/fastq/DRA000/DRA000991/DRX008666/DRR009538.fastq.bz2
CNhs11868	CAGE	FANTOM	1	1	single	hepatic mesenchymal tumor cell line	1/16/2017	ftp://ftp.ddbj.nig.ac.jp/ddbj_database/dra/fastq/DRA000/DRA000991/DRX007903/DRR008775.fastq.bz2
CNhs11742	CAGE	FANTOM	1	1	single	hepatoblastoma cell line	1/16/2017	ftp://ftp.ddbj.nig.ac.jp/ddbj_database/dra/fastq/DRA000/DRA000991/DRX007904/DRR008776.fastq.bz2
CNhs12328	CAGE	FANTOM	1	1	single	hepatocellular carcinoma cell line	1/16/2017	ftp://ftp.ddbj.nig.ac.jp/ddbj_database/dra/fastq/DRA000/DRA000991/DRX007905/DRR008777.fastq.bz2
CNhs12329	CAGE	FANTOM	2	1	single	hepatocellular carcinoma cell line	1/16/2017	ftp://ftp.ddbj.nig.ac.jp/ddbj_database/dra/fastq/DRA000/DRA000991/DRX007906/DRR008778.fastq.bz2
CNhs12330	CAGE	FANTOM	3	1	single	hepatocellular carcinoma cell line	1/16/2017	ftp://ftp.ddbj.nig.ac.jp/ddbj_database/dra/fastq/DRA000/DRA000991/DRX007907/DRR008779.fastq.bz2
CNhs11271	CAGE	FANTOM	1	1	single	hepatoma cell line	1/16/2017	ftp://ftp.ddbj.nig.ac.jp/ddbj_database/dra/fastq/DRA000/DRA000991/DRX007908/DRR008780.fastq.bz2
CNhs11891	CAGE	FANTOM	1	1	single	hereditary spherocytic anemia cell line	1/16/2017	ftp://ftp.ddbj.nig.ac.jp/ddbj_database/dra/fastq/DRA000/DRA000991/DRX007909/DRR008781.fastq.bz2
CNhs13795	CAGE	FANTOM	1	1	single	hippocampus - adult, donor10196	1/16/2017	ftp://ftp.ddbj.nig.ac.jp/ddbj_database/dra/fastq/DRA000/DRA000991/DRX008667/DRR009539.fastq.bz2
CNhs12312	CAGE	FANTOM	2	1	single	hippocampus, adult, donor10252	1/16/2017	ftp://ftp.ddbj.nig.ac.jp/ddbj_database/dra/fastq/DRA000/DRA000991/DRX008668/DRR009540.fastq.bz2
CNhs14227	CAGE	FANTOM	3	1	single	hippocampus, adult, donor10258	1/16/2017	ftp://ftp.ddbj.nig.ac.jp/ddbj_database/dra/fastq/DRA002/DRA002747/DRX023574/DRR025969.fastq.bz2
CNhs14081	CAGE	FANTOM	4	1	single	hippocampus, newborn, donor10223	1/16/2017	ftp://ftp.ddbj.nig.ac.jp/ddbj_database/dra/fastq/DRA002/DRA002747/DRX023564/DRR025959.fastq.bz2
CNhs13537	CAGE	FANTOM	1	1	single	immature langerhans cells, donor1	1/16/2017	ftp://ftp.ddbj.nig.ac.jp/ddbj_database/dra/fastq/DRA000/DRA000991/DRX008543/DRR009415.fastq.bz2
CNhs13480	CAGE	FANTOM	2	1	single	immature langerhans cells, donor2	1/16/2017	ftp://ftp.ddbj.nig.ac.jp/ddbj_database/dra/fastq/DRA000/DRA000991/DRX008544/DRR009416.fastq.bz2
CNhs10646	CAGE	FANTOM	1	1	single	insula, adult, pool1	1/16/2017	ftp://ftp.ddbj.nig.ac.jp/ddbj_database/dra/fastq/DRA000/DRA000991/DRX008669/DRR009541.fastq.bz2
CNhs11880	CAGE	FANTOM	1	1	single	keratoacanthoma cell line	1/16/2017	ftp://ftp.ddbj.nig.ac.jp/ddbj_database/dra/fastq/DRA000/DRA000991/DRX007910/DRR008782.fastq.bz2
CNhs10622	CAGE	FANTOM	1	1	single	kidney, adult, pool1	1/16/2017	ftp://ftp.ddbj.nig.ac.jp/ddbj_database/dra/fastq/DRA000/DRA000991/DRX008670/DRR009542.fastq.bz2
CNhs10652	CAGE	FANTOM	1	1	single	kidney, fetal, pool1	1/16/2017	ftp://ftp.ddbj.nig.ac.jp/ddbj_database/dra/fastq/DRA000/DRA000991/DRX008671/DRR009543.fastq.bz2
CNhs12806	CAGE	FANTOM	1	1	single	large cell lung carcinoma cell line	1/16/2017	ftp://ftp.ddbj.nig.ac.jp/ddbj_database/dra/fastq/DRA000/DRA000991/DRX007912/DRR008784.fastq.bz2
CNhs11277	CAGE	FANTOM	1	1	single	large cell lung carcinoma cell line	1/16/2017	ftp://ftp.ddbj.nig.ac.jp/ddbj_database/dra/fastq/DRA000/DRA000991/DRX007911/DRR008783.fastq.bz2
CNhs11825	CAGE	FANTOM	1	1	single	large cell non-keratinizing squamous carcinoma cell line	1/16/2017	ftp://ftp.ddbj.nig.ac.jp/ddbj_database/dra/fastq/DRA000/DRA000991/DRX007913/DRR008785.fastq.bz2
CNhs11790	CAGE	FANTOM	1	1	single	left atrium, adult, donor1	1/16/2017	ftp://ftp.ddbj.nig.ac.jp/ddbj_database/dra/fastq/DRA000/DRA000991/DRX008672/DRR009544.fastq.bz2
CNhs11789	CAGE	FANTOM	1	1	single	left ventricle, adult, donor1	1/16/2017	ftp://ftp.ddbj.nig.ac.jp/ddbj_database/dra/fastq/DRA000/DRA000991/DRX008673/DRR009545.fastq.bz2
CNhs11848	CAGE	FANTOM	1	1	single	leiomyoblastoma cell line	1/16/2017	ftp://ftp.ddbj.nig.ac.jp/ddbj_database/dra/fastq/DRA000/DRA000991/DRX007914/DRR008786.fastq.bz2
CNhs11724	CAGE	FANTOM	1	1	single	leiomyoma cell line	1/16/2017	ftp://ftp.ddbj.nig.ac.jp/ddbj_database/dra/fastq/DRA000/DRA000991/DRX007917/DRR008789.fastq.bz2
CNhs11723	CAGE	FANTOM	1	1	single	leiomyoma cell line	1/16/2017	ftp://ftp.ddbj.nig.ac.jp/ddbj_database/dra/fastq/DRA000/DRA000991/DRX007916/DRR008788.fastq.bz2
CNhs11722	CAGE	FANTOM	1	1	single	leiomyoma cell line	1/16/2017	ftp://ftp.ddbj.nig.ac.jp/ddbj_database/dra/fastq/DRA000/DRA000991/DRX007915/DRR008787.fastq.bz2
CNhs12192	CAGE	FANTOM	1	1	single	leiomyosarcoma cell line	1/16/2017	ftp://ftp.ddbj.nig.ac.jp/ddbj_database/dra/fastq/DRA000/DRA000991/DRX007773/DRR008645.fastq.bz2
CNhs11750	CAGE	FANTOM	1	1	single	lens epithelial cell line	1/16/2017	ftp://ftp.ddbj.nig.ac.jp/ddbj_database/dra/fastq/DRA000/DRA000991/DRX007918/DRR008790.fastq.bz2
CNhs11859	CAGE	FANTOM	1	1	single	leukemia, chronic megakaryoblastic cell line	1/16/2017	ftp://ftp.ddbj.nig.ac.jp/ddbj_database/dra/fastq/DRA000/DRA000991/DRX007919/DRR008791.fastq.bz2
CNhs11851	CAGE	FANTOM	1	1	single	liposarcoma cell line	1/16/2017	ftp://ftp.ddbj.nig.ac.jp/ddbj_database/dra/fastq/DRA000/DRA000991/DRX007921/DRR008793.fastq.bz2
CNhs11870	CAGE	FANTOM	1	1	single	liposarcoma cell line	1/16/2017	ftp://ftp.ddbj.nig.ac.jp/ddbj_database/dra/fastq/DRA000/DRA000991/DRX007920/DRR008792.fastq.bz2
CNhs10624	CAGE	FANTOM	1	1	single	liver, adult, pool1	1/16/2017	ftp://ftp.ddbj.nig.ac.jp/ddbj_database/dra/fastq/DRA000/DRA000991/DRX008674/DRR009546.fastq.bz2
CNhs11798	CAGE	FANTOM	1	1	single	liver, fetal, pool1	1/16/2017	ftp://ftp.ddbj.nig.ac.jp/ddbj_database/dra/fastq/DRA000/DRA000991/DRX008675/DRR009547.fastq.bz2
CNhs13808	CAGE	FANTOM	1	1	single	locus coeruleus - adult, donor10196	1/16/2017	ftp://ftp.ddbj.nig.ac.jp/ddbj_database/dra/fastq/DRA000/DRA000991/DRX008676/DRR009548.fastq.bz2
CNhs12322	CAGE	FANTOM	2	1	single	locus coeruleus, adult, donor10252	1/16/2017	ftp://ftp.ddbj.nig.ac.jp/ddbj_database/dra/fastq/DRA000/DRA000991/DRX008677/DRR009549.fastq.bz2
CNhs14550	CAGE	FANTOM	3	1	single	locus coeruleus, adult, donor10258	1/16/2017	ftp://ftp.ddbj.nig.ac.jp/ddbj_database/dra/fastq/DRA002/DRA002747/DRX023584/DRR025979.fastq.bz2
CNhs14080	CAGE	FANTOM	4	1	single	locus coeruleus, newborn, donor10223	1/16/2017	ftp://ftp.ddbj.nig.ac.jp/ddbj_database/dra/fastq/DRA002/DRA002747/DRX023563/DRR025958.fastq.bz2
CNhs11275	CAGE	FANTOM	1	1	single	lung adenocarcinoma cell line	1/16/2017	ftp://ftp.ddbj.nig.ac.jp/ddbj_database/dra/fastq/DRA000/DRA000991/DRX007922/DRR008794.fastq.bz2
CNhs10726	CAGE	FANTOM	1	1	single	lung adenocarcinoma cell line	1/16/2017	ftp://ftp.ddbj.nig.ac.jp/ddbj_database/dra/fastq/DRA000/DRA000991/DRX007923/DRR008795.fastq.bz2
CNhs14245	CAGE	FANTOM	1	1	single	lung adenocarcinoma, papillary cell line	1/16/2017	ftp://ftp.ddbj.nig.ac.jp/ddbj_database/dra/fastq/DRA002/DRA002747/DRX022770/DRR025109.fastq.bz2
CNhs10625	CAGE	FANTOM	1	1	single	lung, adult, pool1	1/16/2017	ftp://ftp.ddbj.nig.ac.jp/ddbj_database/dra/fastq/DRA000/DRA000991/DRX008678/DRR009550.fastq.bz2
CNhs11680	CAGE	FANTOM	1	1	single	lung, fetal, donor1	1/16/2017	ftp://ftp.ddbj.nig.ac.jp/ddbj_database/dra/fastq/DRA000/DRA000991/DRX008679/DRR009551.fastq.bz2
CNhs11786	CAGE	FANTOM	1	1	single	lung, right lower lobe, adult, donor1	1/16/2017	ftp://ftp.ddbj.nig.ac.jp/ddbj_database/dra/fastq/DRA000/DRA000991/DRX008680/DRR009552.fastq.bz2
CNhs11788	CAGE	FANTOM	1	1	single	lymph node, adult, donor1	1/16/2017	ftp://ftp.ddbj.nig.ac.jp/ddbj_database/dra/fastq/DRA000/DRA000991/DRX008681/DRR009553.fastq.bz2
CNhs11852	CAGE	FANTOM	1	1	single	lymphangiectasia cell line	1/16/2017	ftp://ftp.ddbj.nig.ac.jp/ddbj_database/dra/fastq/DRA000/DRA000991/DRX007924/DRR008796.fastq.bz2
CNhs11935	CAGE	FANTOM	1	1	single	lymphoma, malignant, hairy B-cell cell line	1/16/2017	ftp://ftp.ddbj.nig.ac.jp/ddbj_database/dra/fastq/DRA000/DRA000991/DRX007925/DRR008797.fastq.bz2
CNhs10730	CAGE	FANTOM	1	1	single	malignant trichilemmal cyst cell line	1/16/2017	ftp://ftp.ddbj.nig.ac.jp/ddbj_database/dra/fastq/DRA000/DRA000991/DRX007926/DRR008798.fastq.bz2
CNhs12558	CAGE	FANTOM	1	1	single	mature adipocyte, donor1	1/16/2017	ftp://ftp.ddbj.nig.ac.jp/ddbj_database/dra/fastq/DRA000/DRA000991/DRX008085/DRR008957.fastq.bz2
CNhs12559	CAGE	FANTOM	2	1	single	mature adipocyte, donor2	1/16/2017	ftp://ftp.ddbj.nig.ac.jp/ddbj_database/dra/fastq/DRA000/DRA000991/DRX008086/DRR008958.fastq.bz2
CNhs12560	CAGE	FANTOM	3	1	single	mature adipocyte, donor3	1/16/2017	ftp://ftp.ddbj.nig.ac.jp/ddbj_database/dra/fastq/DRA000/DRA000991/DRX008087/DRR008959.fastq.bz2
CNhs12562	CAGE	FANTOM	4	1	single	mature adipocyte, donor4	1/16/2017	ftp://ftp.ddbj.nig.ac.jp/ddbj_database/dra/fastq/DRA000/DRA000991/DRX008088/DRR008960.fastq.bz2
CNhs10732	CAGE	FANTOM	1	1	single	maxillary sinus tumor cell line	1/16/2017	ftp://ftp.ddbj.nig.ac.jp/ddbj_database/dra/fastq/DRA000/DRA000991/DRX007927/DRR008799.fastq.bz2
CNhs13796	CAGE	FANTOM	1	1	single	medial frontal gyrus - adult, donor10196	1/16/2017	ftp://ftp.ddbj.nig.ac.jp/ddbj_database/dra/fastq/DRA000/DRA000991/DRX008682/DRR009554.fastq.bz2
CNhs12310	CAGE	FANTOM	2	1	single	medial frontal gyrus, adult, donor10252	1/16/2017	ftp://ftp.ddbj.nig.ac.jp/ddbj_database/dra/fastq/DRA000/DRA000991/DRX008683/DRR009555.fastq.bz2
CNhs14221	CAGE	FANTOM	3	1	single	medial frontal gyrus, adult, donor10258	1/16/2017	ftp://ftp.ddbj.nig.ac.jp/ddbj_database/dra/fastq/DRA002/DRA002747/DRX023568/DRR025963.fastq.bz2
CNhs14069	CAGE	FANTOM	4	1	single	medial frontal gyrus, newborn, donor10223	1/16/2017	ftp://ftp.ddbj.nig.ac.jp/ddbj_database/dra/fastq/DRA002/DRA002747/DRX023553/DRR025948.fastq.bz2
CNhs13809	CAGE	FANTOM	5	1	single	medial temporal gyrus - adult, donor10196	1/16/2017	ftp://ftp.ddbj.nig.ac.jp/ddbj_database/dra/fastq/DRA000/DRA000991/DRX008684/DRR009556.fastq.bz2
CNhs12316	CAGE	FANTOM	6	1	single	medial temporal gyrus, adult, donor10252	1/16/2017	ftp://ftp.ddbj.nig.ac.jp/ddbj_database/dra/fastq/DRA000/DRA000991/DRX008685/DRR009557.fastq.bz2
CNhs14229-CNhs14552	CAGE	FANTOM	7	1	single	medial temporal gyrus, adult, donor10258, tech_rep1	1/16/2017	ftp://ftp.ddbj.nig.ac.jp/ddbj_database/dra/fastq/DRA002/DRA002747/DRX023575/DRR025970.fastq.bz2,ftp://ftp.ddbj.nig.ac.jp/ddbj_database/dra/fastq/DRA002/DRA002747/DRX023586/DRR025981.fastq.bz2
CNhs14070	CAGE	FANTOM	8	1	single	medial temporal gyrus, newborn, donor10223	1/16/2017	ftp://ftp.ddbj.nig.ac.jp/ddbj_database/dra/fastq/DRA002/DRA002747/DRX023554/DRR025949.fastq.bz2
CNhs13800	CAGE	FANTOM	9	1	single	medulla oblongata - adult, donor10196	1/16/2017	ftp://ftp.ddbj.nig.ac.jp/ddbj_database/dra/fastq/DRA000/DRA000991/DRX008686/DRR009558.fastq.bz2
CNhs12315	CAGE	FANTOM	10	1	single	medulla oblongata, adult, donor10252	1/16/2017	ftp://ftp.ddbj.nig.ac.jp/ddbj_database/dra/fastq/DRA000/DRA000991/DRX008687/DRR009559.fastq.bz2
CNhs10645	CAGE	FANTOM	1	1	single	medulla oblongata, adult, pool1	1/16/2017	ftp://ftp.ddbj.nig.ac.jp/ddbj_database/dra/fastq/DRA000/DRA000991/DRX008688/DRR009560.fastq.bz2
CNhs14079	CAGE	FANTOM	1	1	single	medulla oblongata, newborn, donor10223	1/16/2017	ftp://ftp.ddbj.nig.ac.jp/ddbj_database/dra/fastq/DRA002/DRA002747/DRX023562/DRR025957.fastq.bz2
CNhs11861	CAGE	FANTOM	1	1	single	medulloblastoma cell line	1/16/2017	ftp://ftp.ddbj.nig.ac.jp/ddbj_database/dra/fastq/DRA000/DRA000991/DRX007929/DRR008801.fastq.bz2
CNhs12805	CAGE	FANTOM	1	1	single	medulloblastoma cell line	1/16/2017	ftp://ftp.ddbj.nig.ac.jp/ddbj_database/dra/fastq/DRA000/DRA000991/DRX007928/DRR008800.fastq.bz2
CNhs11254	CAGE	FANTOM	1	1	single	melanoma cell line	1/16/2017	ftp://ftp.ddbj.nig.ac.jp/ddbj_database/dra/fastq/DRA000/DRA000991/DRX007931/DRR008803.fastq.bz2
CNhs11281	CAGE	FANTOM	1	1	single	melanoma cell line	1/16/2017	ftp://ftp.ddbj.nig.ac.jp/ddbj_database/dra/fastq/DRA000/DRA000991/DRX007930/DRR008802.fastq.bz2
CNhs11945	CAGE	FANTOM	1	1	single	meningioma cell line	1/16/2017	ftp://ftp.ddbj.nig.ac.jp/ddbj_database/dra/fastq/DRA000/DRA000991/DRX007932/DRR008804.fastq.bz2
CNhs12838	CAGE	FANTOM	1	1	single	merkel cell carcinoma cell line	1/16/2017	ftp://ftp.ddbj.nig.ac.jp/ddbj_database/dra/fastq/DRA000/DRA000991/DRX007933/DRR008805.fastq.bz2
CNhs12839	CAGE	FANTOM	1	1	single	merkel cell carcinoma cell line	1/16/2017	ftp://ftp.ddbj.nig.ac.jp/ddbj_database/dra/fastq/DRA000/DRA000991/DRX007934/DRR008806.fastq.bz2
CNhs12363	CAGE	FANTOM	1	1	single	mesenchymal precursor cell - adipose, donor1	1/16/2017	ftp://ftp.ddbj.nig.ac.jp/ddbj_database/dra/fastq/DRA000/DRA000991/DRX008545/DRR009417.fastq.bz2
CNhs12364	CAGE	FANTOM	2	1	single	mesenchymal precursor cell - adipose, donor2	1/16/2017	ftp://ftp.ddbj.nig.ac.jp/ddbj_database/dra/fastq/DRA000/DRA000991/DRX008546/DRR009418.fastq.bz2
CNhs12365	CAGE	FANTOM	3	1	single	mesenchymal precursor cell - adipose, donor3	1/16/2017	ftp://ftp.ddbj.nig.ac.jp/ddbj_database/dra/fastq/DRA000/DRA000991/DRX008547/DRR009419.fastq.bz2
CNhs12366	CAGE	FANTOM	1	1	single	mesenchymal precursor cell - bone marrow, donor1	1/16/2017	ftp://ftp.ddbj.nig.ac.jp/ddbj_database/dra/fastq/DRA000/DRA000991/DRX008548/DRR009420.fastq.bz2
CNhs12367	CAGE	FANTOM	2	1	single	mesenchymal precursor cell - bone marrow, donor2	1/16/2017	ftp://ftp.ddbj.nig.ac.jp/ddbj_database/dra/fastq/DRA000/DRA000991/DRX008549/DRR009421.fastq.bz2
CNhs13098	CAGE	FANTOM	3	1	single	mesenchymal precursor cell - bone marrow, donor3	1/16/2017	ftp://ftp.ddbj.nig.ac.jp/ddbj_database/dra/fastq/DRA000/DRA000991/DRX008550/DRR009422.fastq.bz2
CNhs12368	CAGE	FANTOM	1	1	single	mesenchymal precursor cell - cardiac, donor1	1/16/2017	ftp://ftp.ddbj.nig.ac.jp/ddbj_database/dra/fastq/DRA000/DRA000991/DRX008551/DRR009423.fastq.bz2
CNhs12369	CAGE	FANTOM	2	1	single	mesenchymal precursor cell - cardiac, donor2	1/16/2017	ftp://ftp.ddbj.nig.ac.jp/ddbj_database/dra/fastq/DRA000/DRA000991/DRX008552/DRR009424.fastq.bz2
CNhs12370	CAGE	FANTOM	3	1	single	mesenchymal precursor cell - cardiac, donor3	1/16/2017	ftp://ftp.ddbj.nig.ac.jp/ddbj_database/dra/fastq/DRA000/DRA000991/DRX008553/DRR009425.fastq.bz2
CNhs12371	CAGE	FANTOM	4	1	single	mesenchymal precursor cell - cardiac, donor4	1/16/2017	ftp://ftp.ddbj.nig.ac.jp/ddbj_database/dra/fastq/DRA000/DRA000991/DRX008554/DRR009426.fastq.bz2
CNhs12372	CAGE	FANTOM	1	1	single	mesenchymal precursor cell - ovarian cancer left ovary, donor1	1/16/2017	ftp://ftp.ddbj.nig.ac.jp/ddbj_database/dra/fastq/DRA000/DRA000991/DRX008555/DRR009427.fastq.bz2
CNhs13092	CAGE	FANTOM	2	1	single	mesenchymal precursor cell - ovarian cancer left ovary, donor2	1/16/2017	ftp://ftp.ddbj.nig.ac.jp/ddbj_database/dra/fastq/DRA000/DRA000991/DRX008556/DRR009428.fastq.bz2
CNhs12376	CAGE	FANTOM	3	1	single	mesenchymal precursor cell - ovarian cancer left ovary, donor3	1/16/2017	ftp://ftp.ddbj.nig.ac.jp/ddbj_database/dra/fastq/DRA000/DRA000991/DRX008557/DRR009429.fastq.bz2
CNhs13094	CAGE	FANTOM	4	1	single	mesenchymal precursor cell - ovarian cancer left ovary, donor4	1/16/2017	ftp://ftp.ddbj.nig.ac.jp/ddbj_database/dra/fastq/DRA000/DRA000991/DRX008558/DRR009430.fastq.bz2
CNhs12374	CAGE	FANTOM	1	1	single	mesenchymal precursor cell - ovarian cancer metastasis, donor1	1/16/2017	ftp://ftp.ddbj.nig.ac.jp/ddbj_database/dra/fastq/DRA000/DRA000991/DRX008559/DRR009431.fastq.bz2
CNhs13093	CAGE	FANTOM	2	1	single	mesenchymal precursor cell - ovarian cancer metastasis, donor2	1/16/2017	ftp://ftp.ddbj.nig.ac.jp/ddbj_database/dra/fastq/DRA000/DRA000991/DRX008560/DRR009432.fastq.bz2
CNhs12378	CAGE	FANTOM	3	1	single	mesenchymal precursor cell - ovarian cancer metastasis, donor3	1/16/2017	ftp://ftp.ddbj.nig.ac.jp/ddbj_database/dra/fastq/DRA000/DRA000991/DRX008561/DRR009433.fastq.bz2
CNhs13097	CAGE	FANTOM	4	1	single	mesenchymal precursor cell - ovarian cancer metastasis, donor4	1/16/2017	ftp://ftp.ddbj.nig.ac.jp/ddbj_database/dra/fastq/DRA000/DRA000991/DRX008562/DRR009434.fastq.bz2
CNhs12373	CAGE	FANTOM	1	1	single	mesenchymal precursor cell - ovarian cancer right ovary, donor1	1/16/2017	ftp://ftp.ddbj.nig.ac.jp/ddbj_database/dra/fastq/DRA000/DRA000991/DRX008563/DRR009435.fastq.bz2
CNhs12375	CAGE	FANTOM	2	1	single	mesenchymal precursor cell - ovarian cancer right ovary, donor2	1/16/2017	ftp://ftp.ddbj.nig.ac.jp/ddbj_database/dra/fastq/DRA000/DRA000991/DRX008564/DRR009436.fastq.bz2
CNhs12377	CAGE	FANTOM	3	1	single	mesenchymal precursor cell - ovarian cancer right ovary, donor3 (SOC-57-02)	1/16/2017	ftp://ftp.ddbj.nig.ac.jp/ddbj_database/dra/fastq/DRA000/DRA000991/DRX008565/DRR009437.fastq.bz2
CNhs13507	CAGE	FANTOM	3	1	single	mesenchymal precursor cell - ovarian cancer right ovary, donor3 (SOC-57-02-G)	1/16/2017	ftp://ftp.ddbj.nig.ac.jp/ddbj_database/dra/fastq/DRA000/DRA000991/DRX008566/DRR009438.fastq.bz2
CNhs13096	CAGE	FANTOM	4	1	single	mesenchymal precursor cell - ovarian cancer right ovary, donor4	1/16/2017	ftp://ftp.ddbj.nig.ac.jp/ddbj_database/dra/fastq/DRA000/DRA000991/DRX008567/DRR009439.fastq.bz2
CNhs11718	CAGE	FANTOM	1	1	single	mesenchymal stem cell line	1/16/2017	ftp://ftp.ddbj.nig.ac.jp/ddbj_database/dra/fastq/DRA000/DRA000991/DRX007935/DRR008807.fastq.bz2
CNhs12191	CAGE	FANTOM	1	1	single	mesodermal tumor cell line	1/16/2017	ftp://ftp.ddbj.nig.ac.jp/ddbj_database/dra/fastq/DRA000/DRA000991/DRX007774/DRR008646.fastq.bz2
CNhs13072	CAGE	FANTOM	1	1	single	mesothelioma cell line	1/16/2017	ftp://ftp.ddbj.nig.ac.jp/ddbj_database/dra/fastq/DRA000/DRA000991/DRX007944/DRR008816.fastq.bz2
CNhs13066	CAGE	FANTOM	1	1	single	mesothelioma cell line	1/16/2017	ftp://ftp.ddbj.nig.ac.jp/ddbj_database/dra/fastq/DRA000/DRA000991/DRX007939/DRR008811.fastq.bz2
CNhs13074	CAGE	FANTOM	1	1	single	mesothelioma cell line	1/16/2017	ftp://ftp.ddbj.nig.ac.jp/ddbj_database/dra/fastq/DRA000/DRA000991/DRX007950/DRR008822.fastq.bz2
CNhs13069	CAGE	FANTOM	1	1	single	mesothelioma cell line	1/16/2017	ftp://ftp.ddbj.nig.ac.jp/ddbj_database/dra/fastq/DRA000/DRA000991/DRX007942/DRR008814.fastq.bz2
CNhs13070	CAGE	FANTOM	1	1	single	mesothelioma cell line	1/16/2017	ftp://ftp.ddbj.nig.ac.jp/ddbj_database/dra/fastq/DRA000/DRA000991/DRX007943/DRR008815.fastq.bz2
CNhs13073	CAGE	FANTOM	1	1	single	mesothelioma cell line	1/16/2017	ftp://ftp.ddbj.nig.ac.jp/ddbj_database/dra/fastq/DRA000/DRA000991/DRX007945/DRR008817.fastq.bz2
CNhs13067	CAGE	FANTOM	1	1	single	mesothelioma cell line	1/16/2017	ftp://ftp.ddbj.nig.ac.jp/ddbj_database/dra/fastq/DRA000/DRA000991/DRX007940/DRR008812.fastq.bz2
CNhs13068	CAGE	FANTOM	1	1	single	mesothelioma cell line	1/16/2017	ftp://ftp.ddbj.nig.ac.jp/ddbj_database/dra/fastq/DRA000/DRA000991/DRX007941/DRR008813.fastq.bz2
CNhs13064	CAGE	FANTOM	1	1	single	mesothelioma cell line	1/16/2017	ftp://ftp.ddbj.nig.ac.jp/ddbj_database/dra/fastq/DRA000/DRA000991/DRX007948/DRR008820.fastq.bz2
CNhs11263	CAGE	FANTOM	1	1	single	mesothelioma cell line	1/16/2017	ftp://ftp.ddbj.nig.ac.jp/ddbj_database/dra/fastq/DRA000/DRA000991/DRX007936/DRR008808.fastq.bz2
CNhs11264	CAGE	FANTOM	1	1	single	mesothelioma cell line	1/16/2017	ftp://ftp.ddbj.nig.ac.jp/ddbj_database/dra/fastq/DRA000/DRA000991/DRX007937/DRR008809.fastq.bz2
CNhs13063	CAGE	FANTOM	1	1	single	mesothelioma cell line	1/16/2017	ftp://ftp.ddbj.nig.ac.jp/ddbj_database/dra/fastq/DRA000/DRA000991/DRX007946/DRR008818.fastq.bz2
CNhs13061	CAGE	FANTOM	1	1	single	mesothelioma cell line	1/16/2017	ftp://ftp.ddbj.nig.ac.jp/ddbj_database/dra/fastq/DRA000/DRA000991/DRX007949/DRR008821.fastq.bz2
CNhs13075	CAGE	FANTOM	1	1	single	mesothelioma cell line	1/16/2017	ftp://ftp.ddbj.nig.ac.jp/ddbj_database/dra/fastq/DRA000/DRA000991/DRX007951/DRR008823.fastq.bz2
CNhs13062	CAGE	FANTOM	1	1	single	mesothelioma cell line	1/16/2017	ftp://ftp.ddbj.nig.ac.jp/ddbj_database/dra/fastq/DRA000/DRA000991/DRX007947/DRR008819.fastq.bz2
CNhs14376-CNhs13065	CAGE	FANTOM	1	2	single	mesothelioma cell line	1/16/2017	ftp://ftp.ddbj.nig.ac.jp/ddbj_database/dra/fastq/DRA002/DRA002747/DRX022771/DRR025110.fastq.bz2,ftp://ftp.ddbj.nig.ac.jp/ddbj_database/dra/fastq/DRA000/DRA000991/DRX007938/DRR008810.fastq.bz2
CNhs13535	CAGE	FANTOM	1	1	single	migratory langerhans cells, donor1	1/16/2017	ftp://ftp.ddbj.nig.ac.jp/ddbj_database/dra/fastq/DRA000/DRA000991/DRX008568/DRR009440.fastq.bz2
CNhs13536	CAGE	FANTOM	2	1	single	migratory langerhans cells, donor2	1/16/2017	ftp://ftp.ddbj.nig.ac.jp/ddbj_database/dra/fastq/DRA000/DRA000991/DRX008569/DRR009441.fastq.bz2
CNhs13547	CAGE	FANTOM	3	1	single	migratory langerhans cells, donor3	1/16/2017	ftp://ftp.ddbj.nig.ac.jp/ddbj_database/dra/fastq/DRA000/DRA000991/DRX008570/DRR009442.fastq.bz2
CNhs11944	CAGE	FANTOM	1	1	single	mixed mullerian tumor cell line	1/16/2017	ftp://ftp.ddbj.nig.ac.jp/ddbj_database/dra/fastq/DRA000/DRA000991/DRX007952/DRR008824.fastq.bz2
CNhs11752	CAGE	FANTOM	1	1	single	mucinous adenocarcinoma cell line	1/16/2017	ftp://ftp.ddbj.nig.ac.jp/ddbj_database/dra/fastq/DRA000/DRA000991/DRX007953/DRR008825.fastq.bz2
CNhs11873	CAGE	FANTOM	1	1	single	mucinous cystadenocarcinoma cell line	1/16/2017	ftp://ftp.ddbj.nig.ac.jp/ddbj_database/dra/fastq/DRA000/DRA000991/DRX007954/DRR008826.fastq.bz2
CNhs11858	CAGE	FANTOM	1	1	single	mycosis fungoides, T cell lymphoma cell line	1/16/2017	ftp://ftp.ddbj.nig.ac.jp/ddbj_database/dra/fastq/DRA000/DRA000991/DRX007955/DRR008827.fastq.bz2
CNhs11934	CAGE	FANTOM	1	1	single	myelodysplastic syndrome cell line	1/16/2017	ftp://ftp.ddbj.nig.ac.jp/ddbj_database/dra/fastq/DRA000/DRA000991/DRX007956/DRR008828.fastq.bz2
CNhs11258	CAGE	FANTOM	1	1	single	myeloma cell line	1/16/2017	ftp://ftp.ddbj.nig.ac.jp/ddbj_database/dra/fastq/DRA000/DRA000991/DRX007957/DRR008829.fastq.bz2
CNhs11821	CAGE	FANTOM	1	1	single	myxofibrosarcoma cell line	1/16/2017	ftp://ftp.ddbj.nig.ac.jp/ddbj_database/dra/fastq/DRA000/DRA000991/DRX007959/DRR008831.fastq.bz2
CNhs11729	CAGE	FANTOM	1	1	single	myxofibrosarcoma cell line	1/16/2017	ftp://ftp.ddbj.nig.ac.jp/ddbj_database/dra/fastq/DRA000/DRA000991/DRX007958/DRR008830.fastq.bz2
CNhs12589	CAGE	FANTOM	1	1	single	nasal epithelial cells, donor1, tech_rep1	1/16/2017	ftp://ftp.ddbj.nig.ac.jp/ddbj_database/dra/fastq/DRA000/DRA000991/DRX008571/DRR009443.fastq.bz2
CNhs12554	CAGE	FANTOM	1	2	single	nasal epithelial cells, donor1, tech_rep2	1/16/2017	ftp://ftp.ddbj.nig.ac.jp/ddbj_database/dra/fastq/DRA002/DRA002747/DRX022802/DRR025141.fastq.bz2
CNhs12574	CAGE	FANTOM	2	1	single	nasal epithelial cells, donor2	1/16/2017	ftp://ftp.ddbj.nig.ac.jp/ddbj_database/dra/fastq/DRA000/DRA000991/DRX008572/DRR009444.fastq.bz2
CNhs11811	CAGE	FANTOM	1	1	single	neuroblastoma cell line	1/16/2017	ftp://ftp.ddbj.nig.ac.jp/ddbj_database/dra/fastq/DRA000/DRA000991/DRX007963/DRR008835.fastq.bz2
CNhs11284	CAGE	FANTOM	1	1	single	neuroblastoma cell line	1/16/2017	ftp://ftp.ddbj.nig.ac.jp/ddbj_database/dra/fastq/DRA000/DRA000991/DRX007961/DRR008833.fastq.bz2
CNhs11276	CAGE	FANTOM	1	1	single	neuroblastoma cell line	1/16/2017	ftp://ftp.ddbj.nig.ac.jp/ddbj_database/dra/fastq/DRA000/DRA000991/DRX007960/DRR008832.fastq.bz2
CNhs11818	CAGE	FANTOM	1	1	single	neuroblastoma cell line	1/16/2017	ftp://ftp.ddbj.nig.ac.jp/ddbj_database/dra/fastq/DRA000/DRA000991/DRX007962/DRR008834.fastq.bz2
CNhs11753	CAGE	FANTOM	1	1	single	neuroectodermal tumor cell line	1/16/2017	ftp://ftp.ddbj.nig.ac.jp/ddbj_database/dra/fastq/DRA000/DRA000991/DRX007965/DRR008837.fastq.bz2
CNhs11866	CAGE	FANTOM	1	1	single	neuroectodermal tumor cell line	1/16/2017	ftp://ftp.ddbj.nig.ac.jp/ddbj_database/dra/fastq/DRA000/DRA000991/DRX007966/DRR008838.fastq.bz2
CNhs11744	CAGE	FANTOM	1	1	single	neuroectodermal tumor cell line	1/16/2017	ftp://ftp.ddbj.nig.ac.jp/ddbj_database/dra/fastq/DRA000/DRA000991/DRX007964/DRR008836.fastq.bz2
CNhs11853	CAGE	FANTOM	1	1	single	neuroepithelioma cell line	1/16/2017	ftp://ftp.ddbj.nig.ac.jp/ddbj_database/dra/fastq/DRA000/DRA000991/DRX007967/DRR008839.fastq.bz2
CNhs11854	CAGE	FANTOM	1	1	single	neurofibroma cell line	1/16/2017	ftp://ftp.ddbj.nig.ac.jp/ddbj_database/dra/fastq/DRA000/DRA000991/DRX007968/DRR008840.fastq.bz2
CNhs12530-CNhs12526-CNhs12522	CAGE	FANTOM	3	1	single	neutrophil PMN, donor3	1/16/2017	ftp://ftp.ddbj.nig.ac.jp/ddbj_database/dra/fastq/DRA000/DRA000991/DRX008091/DRR008963.fastq.bz2,ftp://ftp.ddbj.nig.ac.jp/ddbj_database/dra/fastq/DRA000/DRA000991/DRX008090/DRR008962.fastq.bz2,ftp://ftp.ddbj.nig.ac.jp/ddbj_database/dra/fastq/DRA000/DRA000991/DRX008089/DRR008961.fastq.bz2
CNhs10747	CAGE	FANTOM	1	1	single	non T non B acute lymphoblastic leukemia (ALL) cell line	1/16/2017	ftp://ftp.ddbj.nig.ac.jp/ddbj_database/dra/fastq/DRA000/DRA000991/DRX007969/DRR008841.fastq.bz2
CNhs12193	CAGE	FANTOM	1	1	single	non-small cell lung cancer cell line	1/16/2017	ftp://ftp.ddbj.nig.ac.jp/ddbj_database/dra/fastq/DRA000/DRA000991/DRX007775/DRR008647.fastq.bz2
CNhs11894	CAGE	FANTOM	1	1	single	normal embryonic palatal mesenchymal cell line	1/16/2017	ftp://ftp.ddbj.nig.ac.jp/ddbj_database/dra/fastq/DRA000/DRA000991/DRX007970/DRR008842.fastq.bz2
CNhs11950	CAGE	FANTOM	1	1	single	normal intestinal epithelial cell line	1/16/2017	ftp://ftp.ddbj.nig.ac.jp/ddbj_database/dra/fastq/DRA000/DRA000991/DRX007971/DRR008843.fastq.bz2
CNhs10644	CAGE	FANTOM	1	1	single	nucleus accumbens, adult, pool1	1/16/2017	ftp://ftp.ddbj.nig.ac.jp/ddbj_database/dra/fastq/DRA000/DRA000991/DRX008689/DRR009561.fastq.bz2
CNhs12320	CAGE	FANTOM	1	1	single	occipital cortex, adult, donor10252	1/16/2017	ftp://ftp.ddbj.nig.ac.jp/ddbj_database/dra/fastq/DRA000/DRA000991/DRX008691/DRR009563.fastq.bz2
CNhs14073	CAGE	FANTOM	2	1	single	occipital cortex, newborn, donor10223	1/16/2017	ftp://ftp.ddbj.nig.ac.jp/ddbj_database/dra/fastq/DRA002/DRA002747/DRX023556/DRR025951.fastq.bz2
CNhs11787	CAGE	FANTOM	1	1	single	occipital lobe, adult, donor1	1/16/2017	ftp://ftp.ddbj.nig.ac.jp/ddbj_database/dra/fastq/DRA000/DRA000991/DRX008692/DRR009564.fastq.bz2
CNhs11784	CAGE	FANTOM	1	1	single	occipital lobe, fetal, donor1	1/16/2017	ftp://ftp.ddbj.nig.ac.jp/ddbj_database/dra/fastq/DRA000/DRA000991/DRX008693/DRR009565.fastq.bz2
CNhs10643	CAGE	FANTOM	1	1	single	occipital pole, adult, pool1	1/16/2017	ftp://ftp.ddbj.nig.ac.jp/ddbj_database/dra/fastq/DRA000/DRA000991/DRX008694/DRR009566.fastq.bz2
CNhs12611	CAGE	FANTOM	1	1	single	olfactory region, adult	1/16/2017	ftp://ftp.ddbj.nig.ac.jp/ddbj_database/dra/fastq/DRA000/DRA000991/DRX008695/DRR009567.fastq.bz2
CNhs13449	CAGE	FANTOM	1	1	single	optic nerve, donor1	1/16/2017	ftp://ftp.ddbj.nig.ac.jp/ddbj_database/dra/fastq/DRA000/DRA000991/DRX008696/DRR009568.fastq.bz2
CNhs10752	CAGE	FANTOM	1	1	single	oral squamous cell carcinoma cell line	1/16/2017	ftp://ftp.ddbj.nig.ac.jp/ddbj_database/dra/fastq/DRA000/DRA000991/DRX007972/DRR008844.fastq.bz2
CNhs11717	CAGE	FANTOM	1	1	single	oral squamous cell carcinoma cell line	1/16/2017	ftp://ftp.ddbj.nig.ac.jp/ddbj_database/dra/fastq/DRA000/DRA000991/DRX007974/DRR008846.fastq.bz2
CNhs11287	CAGE	FANTOM	1	1	single	oral squamous cell carcinoma cell line	1/16/2017	ftp://ftp.ddbj.nig.ac.jp/ddbj_database/dra/fastq/DRA000/DRA000991/DRX007973/DRR008845.fastq.bz2
CNhs11810	CAGE	FANTOM	1	1	single	oral squamous cell carcinoma cell line	1/16/2017	ftp://ftp.ddbj.nig.ac.jp/ddbj_database/dra/fastq/DRA000/DRA000991/DRX007975/DRR008847.fastq.bz2
CNhs11835	CAGE	FANTOM	1	1	single	osteoclastoma cell line	1/16/2017	ftp://ftp.ddbj.nig.ac.jp/ddbj_database/dra/fastq/DRA000/DRA000991/DRX007976/DRR008848.fastq.bz2
CNhs11290	CAGE	FANTOM	1	1	single	osteosarcoma cell line	1/16/2017	ftp://ftp.ddbj.nig.ac.jp/ddbj_database/dra/fastq/DRA000/DRA000991/DRX007978/DRR008850.fastq.bz2
CNhs11279	CAGE	FANTOM	1	1	single	osteosarcoma cell line	1/16/2017	ftp://ftp.ddbj.nig.ac.jp/ddbj_database/dra/fastq/DRA000/DRA000991/DRX007977/DRR008849.fastq.bz2
CNhs10626	CAGE	FANTOM	1	1	single	ovary, adult, pool1	1/16/2017	ftp://ftp.ddbj.nig.ac.jp/ddbj_database/dra/fastq/DRA000/DRA000991/DRX008697/DRR009569.fastq.bz2
CNhs11856	CAGE	FANTOM	1	1	single	pagetoid sarcoma cell line	1/16/2017	ftp://ftp.ddbj.nig.ac.jp/ddbj_database/dra/fastq/DRA000/DRA000991/DRX007979/DRR008851.fastq.bz2
CNhs11756	CAGE	FANTOM	1	1	single	pancreas, adult, donor1	1/16/2017	ftp://ftp.ddbj.nig.ac.jp/ddbj_database/dra/fastq/DRA000/DRA000991/DRX008698/DRR009570.fastq.bz2
CNhs11832	CAGE	FANTOM	1	1	single	pancreatic carcinoma cell line	1/16/2017	ftp://ftp.ddbj.nig.ac.jp/ddbj_database/dra/fastq/DRA000/DRA000991/DRX007980/DRR008852.fastq.bz2
CNhs11716	CAGE	FANTOM	1	1	single	papillary adenocarcinoma cell line	1/16/2017	ftp://ftp.ddbj.nig.ac.jp/ddbj_database/dra/fastq/DRA000/DRA000991/DRX007981/DRR008853.fastq.bz2
CNhs10734	CAGE	FANTOM	1	1	single	papillotubular adenocarcinoma cell line	1/16/2017	ftp://ftp.ddbj.nig.ac.jp/ddbj_database/dra/fastq/DRA000/DRA000991/DRX007982/DRR008854.fastq.bz2
CNhs10642	CAGE	FANTOM	1	1	single	paracentral gyrus, adult, pool1	1/16/2017	ftp://ftp.ddbj.nig.ac.jp/ddbj_database/dra/fastq/DRA000/DRA000991/DRX008699/DRR009571.fastq.bz2
CNhs14226	CAGE	FANTOM	1	1	single	parietal cortex, adult, donor10258	1/16/2017	ftp://ftp.ddbj.nig.ac.jp/ddbj_database/dra/fastq/DRA002/DRA002747/DRX023573/DRR025968.fastq.bz2
CNhs13797	CAGE	FANTOM	2	1	single	parietal lobe - adult, donor10196	1/16/2017	ftp://ftp.ddbj.nig.ac.jp/ddbj_database/dra/fastq/DRA000/DRA000991/DRX008700/DRR009572.fastq.bz2
CNhs12317	CAGE	FANTOM	3	1	single	parietal lobe, adult, donor10252	1/16/2017	ftp://ftp.ddbj.nig.ac.jp/ddbj_database/dra/fastq/DRA000/DRA000991/DRX008701/DRR009573.fastq.bz2
CNhs10641	CAGE	FANTOM	1	1	single	parietal lobe, adult, pool1	1/16/2017	ftp://ftp.ddbj.nig.ac.jp/ddbj_database/dra/fastq/DRA000/DRA000991/DRX008702/DRR009574.fastq.bz2
CNhs11782	CAGE	FANTOM	1	1	single	parietal lobe, fetal, donor1	1/16/2017	ftp://ftp.ddbj.nig.ac.jp/ddbj_database/dra/fastq/DRA000/DRA000991/DRX008703/DRR009575.fastq.bz2
CNhs14074	CAGE	FANTOM	1	1	single	parietal lobe, newborn, donor10223	1/16/2017	ftp://ftp.ddbj.nig.ac.jp/ddbj_database/dra/fastq/DRA002/DRA002747/DRX023557/DRR025952.fastq.bz2
CNhs12849	CAGE	FANTOM	1	1	single	parotid gland, adult	1/16/2017	ftp://ftp.ddbj.nig.ac.jp/ddbj_database/dra/fastq/DRA000/DRA000991/DRX008704/DRR009576.fastq.bz2
CNhs12850	CAGE	FANTOM	1	1	single	penis, adult	1/16/2017	ftp://ftp.ddbj.nig.ac.jp/ddbj_database/dra/fastq/DRA000/DRA000991/DRX008705/DRR009577.fastq.bz2
CNhs11830	CAGE	FANTOM	1	1	single	peripheral neuroectodermal tumor cell line	1/16/2017	ftp://ftp.ddbj.nig.ac.jp/ddbj_database/dra/fastq/DRA000/DRA000991/DRX007983/DRR008855.fastq.bz2
CNhs11849	CAGE	FANTOM	1	1	single	pharyngeal carcinoma cell line	1/16/2017	ftp://ftp.ddbj.nig.ac.jp/ddbj_database/dra/fastq/DRA000/DRA000991/DRX007984/DRR008856.fastq.bz2
CNhs13804	CAGE	FANTOM	1	1	single	pineal gland - adult, donor10196	1/16/2017	ftp://ftp.ddbj.nig.ac.jp/ddbj_database/dra/fastq/DRA000/DRA000991/DRX008706/DRR009578.fastq.bz2
CNhs12228	CAGE	FANTOM	2	1	single	pineal gland, adult, donor10252	1/16/2017	ftp://ftp.ddbj.nig.ac.jp/ddbj_database/dra/fastq/DRA000/DRA000991/DRX008707/DRR009579.fastq.bz2
CNhs14230	CAGE	FANTOM	3	1	single	pineal gland, adult, donor10258	1/16/2017	ftp://ftp.ddbj.nig.ac.jp/ddbj_database/dra/fastq/DRA002/DRA002747/DRX023580/DRR025975.fastq.bz2
CNhs13805	CAGE	FANTOM	4	1	single	pituitary gland - adult, donor10196	1/16/2017	ftp://ftp.ddbj.nig.ac.jp/ddbj_database/dra/fastq/DRA000/DRA000991/DRX008708/DRR009580.fastq.bz2
CNhs12229	CAGE	FANTOM	5	1	single	pituitary gland, adult, donor10252	1/16/2017	ftp://ftp.ddbj.nig.ac.jp/ddbj_database/dra/fastq/DRA000/DRA000991/DRX008709/DRR009581.fastq.bz2
CNhs14231	CAGE	FANTOM	6	1	single	pituitary gland, adult, donor10258	1/16/2017	ftp://ftp.ddbj.nig.ac.jp/ddbj_database/dra/fastq/DRA002/DRA002747/DRX023581/DRR025976.fastq.bz2
CNhs10627	CAGE	FANTOM	1	1	single	placenta, adult, pool1	1/16/2017	ftp://ftp.ddbj.nig.ac.jp/ddbj_database/dra/fastq/DRA000/DRA000991/DRX008710/DRR009582.fastq.bz2
CNhs12807	CAGE	FANTOM	1	1	single	plasma cell leukemia cell line	1/16/2017	ftp://ftp.ddbj.nig.ac.jp/ddbj_database/dra/fastq/DRA000/DRA000991/DRX007985/DRR008857.fastq.bz2
CNhs11933	CAGE	FANTOM	1	1	single	pleomorphic hepatocellular carcinoma cell line	1/16/2017	ftp://ftp.ddbj.nig.ac.jp/ddbj_database/dra/fastq/DRA000/DRA000991/DRX007986/DRR008858.fastq.bz2
CNhs10640	CAGE	FANTOM	1	1	single	pons, adult, pool1	1/16/2017	ftp://ftp.ddbj.nig.ac.jp/ddbj_database/dra/fastq/DRA000/DRA000991/DRX008711/DRR009583.fastq.bz2
CNhs10638	CAGE	FANTOM	1	1	single	postcentral gyrus, adult, pool1	1/16/2017	ftp://ftp.ddbj.nig.ac.jp/ddbj_database/dra/fastq/DRA000/DRA000991/DRX008712/DRR009584.fastq.bz2
CNhs12520	CAGE	FANTOM	1	1	single	promyelocytes/myelocytes PMC, donor1	1/16/2017	ftp://ftp.ddbj.nig.ac.jp/ddbj_database/dra/fastq/DRA000/DRA000991/DRX008092/DRR008964.fastq.bz2
CNhs12525-CNhs12529	CAGE	FANTOM	2	1	single	promyelocytes/myelocytes PMC, donor2	1/16/2017	ftp://ftp.ddbj.nig.ac.jp/ddbj_database/dra/fastq/DRA000/DRA000991/DRX008093/DRR008965.fastq.bz2,ftp://ftp.ddbj.nig.ac.jp/ddbj_database/dra/fastq/DRA000/DRA000991/DRX008094/DRR008966.fastq.bz2
CNhs11260	CAGE	FANTOM	1	1	single	prostate cancer cell line	1/16/2017	ftp://ftp.ddbj.nig.ac.jp/ddbj_database/dra/fastq/DRA000/DRA000991/DRX007987/DRR008859.fastq.bz2
CNhs11243	CAGE	FANTOM	1	1	single	prostate cancer cell line	1/16/2017	ftp://ftp.ddbj.nig.ac.jp/ddbj_database/dra/fastq/DRA000/DRA000991/DRX007988/DRR008860.fastq.bz2
CNhs10628	CAGE	FANTOM	1	1	single	prostate, adult, pool1	1/16/2017	ftp://ftp.ddbj.nig.ac.jp/ddbj_database/dra/fastq/DRA000/DRA000991/DRX008713/DRR009585.fastq.bz2
CNhs12324	CAGE	FANTOM	1	1	single	putamen, adult, donor10196	1/16/2017	ftp://ftp.ddbj.nig.ac.jp/ddbj_database/dra/fastq/DRA000/DRA000991/DRX008714/DRR009586.fastq.bz2
CNhs13912	CAGE	FANTOM	2	1	single	putamen, adult, donor10252	1/16/2017	ftp://ftp.ddbj.nig.ac.jp/ddbj_database/dra/fastq/DRA002/DRA002747/DRX023588/DRR025983.fastq.bz2
CNhs14225	CAGE	FANTOM	3	1	single	putamen, adult, donor10258, tech_rep1	1/16/2017	ftp://ftp.ddbj.nig.ac.jp/ddbj_database/dra/fastq/DRA002/DRA002747/DRX023572/DRR025967.fastq.bz2
CNhs14618	CAGE	FANTOM	4	2	single	putamen, adult, donor10258, tech_rep2	1/16/2017	ftp://ftp.ddbj.nig.ac.jp/ddbj_database/dra/fastq/DRA002/DRA002747/DRX023587/DRR025982.fastq.bz2
CNhs14083	CAGE	FANTOM	5	1	single	putamen, newborn, donor10223	1/16/2017	ftp://ftp.ddbj.nig.ac.jp/ddbj_database/dra/fastq/DRA002/DRA002747/DRX023566/DRR025961.fastq.bz2
CNhs11255	CAGE	FANTOM	1	1	single	rectal cancer cell line	1/16/2017	ftp://ftp.ddbj.nig.ac.jp/ddbj_database/dra/fastq/DRA000/DRA000991/DRX007989/DRR008861.fastq.bz2
CNhs11777	CAGE	FANTOM	1	1	single	rectum, fetal, donor1	1/16/2017	ftp://ftp.ddbj.nig.ac.jp/ddbj_database/dra/fastq/DRA000/DRA000991/DRX008715/DRR009587.fastq.bz2
CNhs10729	CAGE	FANTOM	1	1	single	renal cell carcinoma cell line	1/16/2017	ftp://ftp.ddbj.nig.ac.jp/ddbj_database/dra/fastq/DRA000/DRA000991/DRX007990/DRR008862.fastq.bz2
CNhs11257	CAGE	FANTOM	1	1	single	renal cell carcinoma cell line	1/16/2017	ftp://ftp.ddbj.nig.ac.jp/ddbj_database/dra/fastq/DRA000/DRA000991/DRX007991/DRR008863.fastq.bz2
CNhs10636	CAGE	FANTOM	1	1	single	retina, adult, pool1	1/16/2017	ftp://ftp.ddbj.nig.ac.jp/ddbj_database/dra/fastq/DRA000/DRA000991/DRX008716/DRR009588.fastq.bz2
CNhs11267	CAGE	FANTOM	1	1	single	retinoblastoma cell line	1/16/2017	ftp://ftp.ddbj.nig.ac.jp/ddbj_database/dra/fastq/DRA000/DRA000991/DRX007992/DRR008864.fastq.bz2
CNhs11877	CAGE	FANTOM	1	1	single	rhabdomyosarcoma cell line	1/16/2017	ftp://ftp.ddbj.nig.ac.jp/ddbj_database/dra/fastq/DRA000/DRA000991/DRX007993/DRR008865.fastq.bz2
CNhs11269	CAGE	FANTOM	1	1	single	rhabdomyosarcoma cell line	1/16/2017	ftp://ftp.ddbj.nig.ac.jp/ddbj_database/dra/fastq/DRA000/DRA000991/DRX007994/DRR008866.fastq.bz2
CNhs11829	CAGE	FANTOM	1	1	single	sacrococcigeal teratoma cell line	1/16/2017	ftp://ftp.ddbj.nig.ac.jp/ddbj_database/dra/fastq/DRA000/DRA000991/DRX007995/DRR008867.fastq.bz2
CNhs12810	CAGE	FANTOM	1	1	single	salivary acinar cells, donor1	1/16/2017	ftp://ftp.ddbj.nig.ac.jp/ddbj_database/dra/fastq/DRA000/DRA000991/DRX008573/DRR009445.fastq.bz2
CNhs12811	CAGE	FANTOM	2	1	single	salivary acinar cells, donor2	1/16/2017	ftp://ftp.ddbj.nig.ac.jp/ddbj_database/dra/fastq/DRA000/DRA000991/DRX008574/DRR009446.fastq.bz2
CNhs12812	CAGE	FANTOM	3	1	single	salivary acinar cells, donor3	1/16/2017	ftp://ftp.ddbj.nig.ac.jp/ddbj_database/dra/fastq/DRA000/DRA000991/DRX008575/DRR009447.fastq.bz2
CNhs11677	CAGE	FANTOM	1	1	single	salivary gland, adult, pool1	1/16/2017	ftp://ftp.ddbj.nig.ac.jp/ddbj_database/dra/fastq/DRA000/DRA000991/DRX008717/DRR009589.fastq.bz2
CNhs11183	CAGE	FANTOM	1	1	single	schwannoma cell line	1/16/2017	ftp://ftp.ddbj.nig.ac.jp/ddbj_database/dra/fastq/DRA000/DRA000991/DRX007997/DRR008869.fastq.bz2
CNhs11245	CAGE	FANTOM	1	2	single	schwannoma cell line	1/16/2017	ftp://ftp.ddbj.nig.ac.jp/ddbj_database/dra/fastq/DRA000/DRA000991/DRX007996/DRR008868.fastq.bz2
CNhs12851	CAGE	FANTOM	1	1	single	seminal vesicle, adult	1/16/2017	ftp://ftp.ddbj.nig.ac.jp/ddbj_database/dra/fastq/DRA000/DRA000991/DRX008718/DRR009590.fastq.bz2
CNhs11746	CAGE	FANTOM	1	1	single	serous adenocarcinoma cell line	1/16/2017	ftp://ftp.ddbj.nig.ac.jp/ddbj_database/dra/fastq/DRA000/DRA000991/DRX007998/DRR008870.fastq.bz2
CNhs13508	CAGE	FANTOM	1	1	single	serous adenocarcinoma cell line	1/16/2017	ftp://ftp.ddbj.nig.ac.jp/ddbj_database/dra/fastq/DRA000/DRA000991/DRX007999/DRR008871.fastq.bz2
CNhs13099	CAGE	FANTOM	1	1	single	serous adenocarcinoma cell line	1/16/2017	ftp://ftp.ddbj.nig.ac.jp/ddbj_database/dra/fastq/DRA000/DRA000991/DRX008000/DRR008872.fastq.bz2
CNhs11827	CAGE	FANTOM	1	1	single	serous cystadenocarcinoma cell line	1/16/2017	ftp://ftp.ddbj.nig.ac.jp/ddbj_database/dra/fastq/DRA000/DRA000991/DRX008001/DRR008873.fastq.bz2
CNhs11270	CAGE	FANTOM	1	1	single	signet ring carcinoma cell line	1/16/2017	ftp://ftp.ddbj.nig.ac.jp/ddbj_database/dra/fastq/DRA000/DRA000991/DRX008003/DRR008875.fastq.bz2
CNhs10753	CAGE	FANTOM	1	1	single	signet ring carcinoma cell line	1/16/2017	ftp://ftp.ddbj.nig.ac.jp/ddbj_database/dra/fastq/DRA000/DRA000991/DRX008002/DRR008874.fastq.bz2
CNhs13454	CAGE	FANTOM	1	1	single	skeletal muscle - soleus muscle, donor1	1/16/2017	ftp://ftp.ddbj.nig.ac.jp/ddbj_database/dra/fastq/DRA000/DRA000991/DRX008719/DRR009591.fastq.bz2
CNhs10629	CAGE	FANTOM	1	1	single	skeletal muscle, adult, pool1	1/16/2017	ftp://ftp.ddbj.nig.ac.jp/ddbj_database/dra/fastq/DRA000/DRA000991/DRX008720/DRR009592.fastq.bz2
CNhs11776	CAGE	FANTOM	1	1	single	skeletal muscle, fetal, donor1	1/16/2017	ftp://ftp.ddbj.nig.ac.jp/ddbj_database/dra/fastq/DRA000/DRA000991/DRX008721/DRR009593.fastq.bz2
CNhs11774	CAGE	FANTOM	1	1	single	skin, fetal, donor1	1/16/2017	ftp://ftp.ddbj.nig.ac.jp/ddbj_database/dra/fastq/DRA000/DRA000991/DRX008723/DRR009595.fastq.bz2
CNhs11885	CAGE	FANTOM	1	1	single	small cell cervical cancer cell line	1/16/2017	ftp://ftp.ddbj.nig.ac.jp/ddbj_database/dra/fastq/DRA000/DRA000991/DRX008004/DRR008876.fastq.bz2
CNhs11736	CAGE	FANTOM	1	1	single	small cell gastrointestinal carcinoma cell line	1/16/2017	ftp://ftp.ddbj.nig.ac.jp/ddbj_database/dra/fastq/DRA000/DRA000991/DRX008005/DRR008877.fastq.bz2
CNhs12809	CAGE	FANTOM	1	1	single	small cell lung carcinoma cell line	1/16/2017	ftp://ftp.ddbj.nig.ac.jp/ddbj_database/dra/fastq/DRA000/DRA000991/DRX008008/DRR008880.fastq.bz2
CNhs12808	CAGE	FANTOM	1	1	single	small cell lung carcinoma cell line	1/16/2017	ftp://ftp.ddbj.nig.ac.jp/ddbj_database/dra/fastq/DRA000/DRA000991/DRX008006/DRR008878.fastq.bz2
CNhs11285	CAGE	FANTOM	1	1	single	small cell lung carcinoma cell line	1/16/2017	ftp://ftp.ddbj.nig.ac.jp/ddbj_database/dra/fastq/DRA000/DRA000991/DRX008007/DRR008879.fastq.bz2
CNhs11812	CAGE	FANTOM	1	1	single	small cell lung carcinoma cell line	1/16/2017	ftp://ftp.ddbj.nig.ac.jp/ddbj_database/dra/fastq/DRA000/DRA000991/DRX008009/DRR008881.fastq.bz2
CNhs10630	CAGE	FANTOM	1	1	single	small intestine, adult, pool1	1/16/2017	ftp://ftp.ddbj.nig.ac.jp/ddbj_database/dra/fastq/DRA000/DRA000991/DRX008724/DRR009596.fastq.bz2
CNhs11773	CAGE	FANTOM	1	1	single	small intestine, fetal, donor1	1/16/2017	ftp://ftp.ddbj.nig.ac.jp/ddbj_database/dra/fastq/DRA000/DRA000991/DRX008725/DRR009597.fastq.bz2
CNhs11734	CAGE	FANTOM	1	1	single	small-cell gastrointestinal carcinoma cell line	1/16/2017	ftp://ftp.ddbj.nig.ac.jp/ddbj_database/dra/fastq/DRA000/DRA000991/DRX008010/DRR008882.fastq.bz2
CNhs11755	CAGE	FANTOM	1	1	single	smooth muscle, adult, pool1	1/16/2017	ftp://ftp.ddbj.nig.ac.jp/ddbj_database/dra/fastq/DRA000/DRA000991/DRX008726/DRR009598.fastq.bz2
CNhs11869	CAGE	FANTOM	1	1	single	somatostatinoma cell line	1/16/2017	ftp://ftp.ddbj.nig.ac.jp/ddbj_database/dra/fastq/DRA000/DRA000991/DRX008011/DRR008883.fastq.bz2
CNhs13807	CAGE	FANTOM	1	1	single	spinal cord - adult, donor10196	1/16/2017	ftp://ftp.ddbj.nig.ac.jp/ddbj_database/dra/fastq/DRA000/DRA000991/DRX008727/DRR009599.fastq.bz2
CNhs12227	CAGE	FANTOM	2	1	single	spinal cord, adult, donor10252	1/16/2017	ftp://ftp.ddbj.nig.ac.jp/ddbj_database/dra/fastq/DRA000/DRA000991/DRX008728/DRR009600.fastq.bz2
CNhs14222	CAGE	FANTOM	3	1	single	spinal cord, adult, donor10258	1/16/2017	ftp://ftp.ddbj.nig.ac.jp/ddbj_database/dra/fastq/DRA002/DRA002747/DRX023569/DRR025964.fastq.bz2
CNhs11764	CAGE	FANTOM	1	1	single	spinal cord, fetal, donor1	1/16/2017	ftp://ftp.ddbj.nig.ac.jp/ddbj_database/dra/fastq/DRA000/DRA000991/DRX008729/DRR009601.fastq.bz2
CNhs14077	CAGE	FANTOM	1	1	single	spinal cord, newborn, donor10223	1/16/2017	ftp://ftp.ddbj.nig.ac.jp/ddbj_database/dra/fastq/DRA002/DRA002747/DRX023560/DRR025955.fastq.bz2
CNhs11857	CAGE	FANTOM	1	1	single	spindle cell sarcoma cell line	1/16/2017	ftp://ftp.ddbj.nig.ac.jp/ddbj_database/dra/fastq/DRA000/DRA000991/DRX008012/DRR008884.fastq.bz2
CNhs10631	CAGE	FANTOM	1	1	single	spleen, adult, pool1	1/16/2017	ftp://ftp.ddbj.nig.ac.jp/ddbj_database/dra/fastq/DRA000/DRA000991/DRX008730/DRR009602.fastq.bz2
CNhs10651	CAGE	FANTOM	1	1	single	spleen, fetal, pool1	1/16/2017	ftp://ftp.ddbj.nig.ac.jp/ddbj_database/dra/fastq/DRA000/DRA000991/DRX008731/DRR009603.fastq.bz2
CNhs10741	CAGE	FANTOM	1	1	single	splenic lymphoma with villous lymphocytes cell line	1/16/2017	ftp://ftp.ddbj.nig.ac.jp/ddbj_database/dra/fastq/DRA000/DRA000991/DRX008013/DRR008885.fastq.bz2
CNhs11252	CAGE	FANTOM	1	1	single	squamous cell carcinoma cell line	1/16/2017	ftp://ftp.ddbj.nig.ac.jp/ddbj_database/dra/fastq/DRA000/DRA000991/DRX008014/DRR008886.fastq.bz2
CNhs11749	CAGE	FANTOM	1	1	single	squamous cell carcinoma cell line	1/16/2017	ftp://ftp.ddbj.nig.ac.jp/ddbj_database/dra/fastq/DRA000/DRA000991/DRX008015/DRR008887.fastq.bz2
CNhs11739	CAGE	FANTOM	1	1	single	squamous cell carcinoma cell line	1/16/2017	ftp://ftp.ddbj.nig.ac.jp/ddbj_database/dra/fastq/DRA000/DRA000991/DRX008016/DRR008888.fastq.bz2
CNhs11273	CAGE	FANTOM	1	1	single	squamous cell lung carcinoma cell line	1/16/2017	ftp://ftp.ddbj.nig.ac.jp/ddbj_database/dra/fastq/DRA000/DRA000991/DRX008017/DRR008889.fastq.bz2
CNhs14240	CAGE	FANTOM	1	1	single	squamous cell lung carcinoma cell line	1/16/2017	ftp://ftp.ddbj.nig.ac.jp/ddbj_database/dra/fastq/DRA002/DRA002747/DRX022767/DRR025106.fastq.bz2
CNhs14238	CAGE	FANTOM	1	1	single	squamous cell lung carcinoma cell line	1/16/2017	ftp://ftp.ddbj.nig.ac.jp/ddbj_database/dra/fastq/DRA002/DRA002747/DRX022765/DRR025104.fastq.bz2
CNhs11771	CAGE	FANTOM	1	1	single	stomach, fetal, donor1	1/16/2017	ftp://ftp.ddbj.nig.ac.jp/ddbj_database/dra/fastq/DRA000/DRA000991/DRX008732/DRR009604.fastq.bz2
CNhs12852	CAGE	FANTOM	1	1	single	submaxillary gland, adult	1/16/2017	ftp://ftp.ddbj.nig.ac.jp/ddbj_database/dra/fastq/DRA000/DRA000991/DRX008733/DRR009605.fastq.bz2
CNhs12318	CAGE	FANTOM	1	1	single	substantia nigra, adult, donor10252	1/16/2017	ftp://ftp.ddbj.nig.ac.jp/ddbj_database/dra/fastq/DRA000/DRA000991/DRX008735/DRR009607.fastq.bz2
CNhs14224	CAGE	FANTOM	2	1	single	substantia nigra, adult, donor10258	1/16/2017	ftp://ftp.ddbj.nig.ac.jp/ddbj_database/dra/fastq/DRA002/DRA002747/DRX023571/DRR025966.fastq.bz2
CNhs14076	CAGE	FANTOM	3	1	single	substantia nigra, newborn, donor10223	1/16/2017	ftp://ftp.ddbj.nig.ac.jp/ddbj_database/dra/fastq/DRA002/DRA002747/DRX023559/DRR025954.fastq.bz2
CNhs11244	CAGE	FANTOM	1	1	single	synovial sarcoma cell line	1/16/2017	ftp://ftp.ddbj.nig.ac.jp/ddbj_database/dra/fastq/DRA000/DRA000991/DRX008018/DRR008890.fastq.bz2
CNhs10637	CAGE	FANTOM	1	1	single	temporal lobe, adult, pool1	1/16/2017	ftp://ftp.ddbj.nig.ac.jp/ddbj_database/dra/fastq/DRA000/DRA000991/DRX008736/DRR009608.fastq.bz2
CNhs11772	CAGE	FANTOM	1	1	single	temporal lobe, fetal, donor1, tech_rep1	1/16/2017	ftp://ftp.ddbj.nig.ac.jp/ddbj_database/dra/fastq/DRA000/DRA000991/DRX008737/DRR009609.fastq.bz2
CNhs12996	CAGE	FANTOM	1	2	single	temporal lobe, fetal, donor1, tech_rep2	1/16/2017	ftp://ftp.ddbj.nig.ac.jp/ddbj_database/dra/fastq/DRA000/DRA000991/DRX008738/DRR009610.fastq.bz2
CNhs12639	CAGE	FANTOM	1	1	single	tenocyte, donor1	1/16/2017	ftp://ftp.ddbj.nig.ac.jp/ddbj_database/dra/fastq/DRA000/DRA000991/DRX008576/DRR009448.fastq.bz2
CNhs12640	CAGE	FANTOM	2	1	single	tenocyte, donor2	1/16/2017	ftp://ftp.ddbj.nig.ac.jp/ddbj_database/dra/fastq/DRA000/DRA000991/DRX008577/DRR009449.fastq.bz2
CNhs12641	CAGE	FANTOM	3	1	single	tenocyte, donor3	1/16/2017	ftp://ftp.ddbj.nig.ac.jp/ddbj_database/dra/fastq/DRA000/DRA000991/DRX008578/DRR009450.fastq.bz2
CNhs11878	CAGE	FANTOM	1	1	single	teratocarcinoma cell line	1/16/2017	ftp://ftp.ddbj.nig.ac.jp/ddbj_database/dra/fastq/DRA000/DRA000991/DRX008019/DRR008891.fastq.bz2
CNhs11884	CAGE	FANTOM	1	1	single	teratocarcinoma cell line	1/16/2017	ftp://ftp.ddbj.nig.ac.jp/ddbj_database/dra/fastq/DRA000/DRA000991/DRX008020/DRR008892.fastq.bz2
CNhs11890	CAGE	FANTOM	1	1	single	teratocarcinoma cell line	1/16/2017	ftp://ftp.ddbj.nig.ac.jp/ddbj_database/dra/fastq/DRA000/DRA000991/DRX008021/DRR008893.fastq.bz2
CNhs12351	CAGE	FANTOM	1	1	single	testicular germ cell embryonal carcinoma cell line	1/16/2017	ftp://ftp.ddbj.nig.ac.jp/ddbj_database/dra/fastq/DRA000/DRA000991/DRX008023/DRR008895.fastq.bz2
CNhs11876	CAGE	FANTOM	1	1	single	testicular germ cell embryonal carcinoma cell line	1/16/2017	ftp://ftp.ddbj.nig.ac.jp/ddbj_database/dra/fastq/DRA000/DRA000991/DRX008022/DRR008894.fastq.bz2
CNhs11726	CAGE	FANTOM	1	1	single	testicular germ cell embryonal carcinoma cell line	1/16/2017	ftp://ftp.ddbj.nig.ac.jp/ddbj_database/dra/fastq/DRA000/DRA000991/DRX008025/DRR008897.fastq.bz2
CNhs12362	CAGE	FANTOM	1	1	single	testicular germ cell embryonal carcinoma cell line	1/16/2017	ftp://ftp.ddbj.nig.ac.jp/ddbj_database/dra/fastq/DRA000/DRA000991/DRX008024/DRR008896.fastq.bz2
CNhs10632	CAGE	FANTOM	1	1	single	testis, adult, pool1	1/16/2017	ftp://ftp.ddbj.nig.ac.jp/ddbj_database/dra/fastq/DRA000/DRA000991/DRX008739/DRR009611.fastq.bz2
CNhs12998	CAGE	FANTOM	1	1	single	testis, adult, pool2	1/16/2017	ftp://ftp.ddbj.nig.ac.jp/ddbj_database/dra/fastq/DRA000/DRA000991/DRX008740/DRR009612.fastq.bz2
CNhs13794	CAGE	FANTOM	1	1	single	thalamus - adult, donor10196	1/16/2017	ftp://ftp.ddbj.nig.ac.jp/ddbj_database/dra/fastq/DRA000/DRA000991/DRX008741/DRR009613.fastq.bz2
CNhs12314	CAGE	FANTOM	2	1	single	thalamus, adult, donor10252	1/16/2017	ftp://ftp.ddbj.nig.ac.jp/ddbj_database/dra/fastq/DRA000/DRA000991/DRX008742/DRR009614.fastq.bz2
CNhs14223	CAGE	FANTOM	3	1	single	thalamus, adult, donor10258, tech_rep1	1/16/2017	ftp://ftp.ddbj.nig.ac.jp/ddbj_database/dra/fastq/DRA002/DRA002747/DRX023570/DRR025965.fastq.bz2
CNhs14551	CAGE	FANTOM	4	2	single	thalamus, adult, donor10258, tech_rep2	1/16/2017	ftp://ftp.ddbj.nig.ac.jp/ddbj_database/dra/fastq/DRA002/DRA002747/DRX023585/DRR025980.fastq.bz2
CNhs14084	CAGE	FANTOM	5	1	single	thalamus, newborn, donor10223	1/16/2017	ftp://ftp.ddbj.nig.ac.jp/ddbj_database/dra/fastq/DRA002/DRA002747/DRX023567/DRR025962.fastq.bz2
CNhs12858	CAGE	FANTOM	1	1	single	throat, adult	1/16/2017	ftp://ftp.ddbj.nig.ac.jp/ddbj_database/dra/fastq/DRA000/DRA000991/DRX008743/DRR009615.fastq.bz2
CNhs11770	CAGE	FANTOM	1	1	single	throat, fetal, donor1	1/16/2017	ftp://ftp.ddbj.nig.ac.jp/ddbj_database/dra/fastq/DRA000/DRA000991/DRX008744/DRR009616.fastq.bz2
CNhs14139	CAGE	FANTOM	1	1	single	thymic carcinoma cell line	1/16/2017	ftp://ftp.ddbj.nig.ac.jp/ddbj_database/dra/fastq/DRA002/DRA002747/DRX022763/DRR025102.fastq.bz2
CNhs10633	CAGE	FANTOM	1	1	single	thymus, adult, pool1	1/16/2017	ftp://ftp.ddbj.nig.ac.jp/ddbj_database/dra/fastq/DRA000/DRA000991/DRX008745/DRR009617.fastq.bz2
CNhs10650	CAGE	FANTOM	1	1	single	thymus, fetal, pool1	1/16/2017	ftp://ftp.ddbj.nig.ac.jp/ddbj_database/dra/fastq/DRA000/DRA000991/DRX008746/DRR009618.fastq.bz2
CNhs11872	CAGE	FANTOM	1	1	single	thyroid carcinoma cell line	1/16/2017	ftp://ftp.ddbj.nig.ac.jp/ddbj_database/dra/fastq/DRA000/DRA000991/DRX008026/DRR008898.fastq.bz2
CNhs14140	CAGE	FANTOM	1	1	single	thyroid carcinoma cell line	1/16/2017	ftp://ftp.ddbj.nig.ac.jp/ddbj_database/dra/fastq/DRA002/DRA002747/DRX022764/DRR025103.fastq.bz2
CNhs10634	CAGE	FANTOM	1	1	single	thyroid, adult, pool1	1/16/2017	ftp://ftp.ddbj.nig.ac.jp/ddbj_database/dra/fastq/DRA000/DRA000991/DRX008747/DRR009619.fastq.bz2
CNhs11769	CAGE	FANTOM	1	1	single	thyroid, fetal, donor1	1/16/2017	ftp://ftp.ddbj.nig.ac.jp/ddbj_database/dra/fastq/DRA000/DRA000991/DRX008748/DRR009620.fastq.bz2
CNhs13460	CAGE	FANTOM	1	1	single	tongue epidermis (fungiform papillae), donor1	1/16/2017	ftp://ftp.ddbj.nig.ac.jp/ddbj_database/dra/fastq/DRA000/DRA000991/DRX008749/DRR009621.fastq.bz2
CNhs12853	CAGE	FANTOM	1	1	single	tongue, adult	1/16/2017	ftp://ftp.ddbj.nig.ac.jp/ddbj_database/dra/fastq/DRA000/DRA000991/DRX008750/DRR009622.fastq.bz2
CNhs11768	CAGE	FANTOM	1	1	single	tongue, fetal, donor1	1/16/2017	ftp://ftp.ddbj.nig.ac.jp/ddbj_database/dra/fastq/DRA000/DRA000991/DRX008751/DRR009623.fastq.bz2
CNhs10654	CAGE	FANTOM	1	1	single	tonsil, adult, pool1	1/16/2017	ftp://ftp.ddbj.nig.ac.jp/ddbj_database/dra/fastq/DRA000/DRA000991/DRX008752/DRR009624.fastq.bz2
CNhs10635	CAGE	FANTOM	1	1	single	trachea, adult, pool1	1/16/2017	ftp://ftp.ddbj.nig.ac.jp/ddbj_database/dra/fastq/DRA000/DRA000991/DRX008753/DRR009625.fastq.bz2
CNhs11766	CAGE	FANTOM	1	1	single	trachea, fetal, donor1	1/16/2017	ftp://ftp.ddbj.nig.ac.jp/ddbj_database/dra/fastq/DRA000/DRA000991/DRX008754/DRR009626.fastq.bz2
CNhs11837	CAGE	FANTOM	1	1	single	transitional cell carcinoma cell line	1/16/2017	ftp://ftp.ddbj.nig.ac.jp/ddbj_database/dra/fastq/DRA000/DRA000991/DRX008027/DRR008899.fastq.bz2
CNhs10735	CAGE	FANTOM	1	1	single	transitional-cell carcinoma cell line	1/16/2017	ftp://ftp.ddbj.nig.ac.jp/ddbj_database/dra/fastq/DRA000/DRA000991/DRX008028/DRR008900.fastq.bz2
CNhs11261	CAGE	FANTOM	1	1	single	transitional-cell carcinoma cell line	1/16/2017	ftp://ftp.ddbj.nig.ac.jp/ddbj_database/dra/fastq/DRA000/DRA000991/DRX008029/DRR008901.fastq.bz2
CNhs11883	CAGE	FANTOM	1	1	single	tubular adenocarcinoma cell line	1/16/2017	ftp://ftp.ddbj.nig.ac.jp/ddbj_database/dra/fastq/DRA000/DRA000991/DRX008031/DRR008903.fastq.bz2
CNhs11676	CAGE	FANTOM	1	1	single	uterus, adult, pool1	1/16/2017	ftp://ftp.ddbj.nig.ac.jp/ddbj_database/dra/fastq/DRA000/DRA000991/DRX008756/DRR009628.fastq.bz2
CNhs11763	CAGE	FANTOM	1	1	single	uterus, fetal, donor1	1/16/2017	ftp://ftp.ddbj.nig.ac.jp/ddbj_database/dra/fastq/DRA000/DRA000991/DRX008757/DRR009629.fastq.bz2
CNhs12854	CAGE	FANTOM	1	1	single	vagina, adult	1/16/2017	ftp://ftp.ddbj.nig.ac.jp/ddbj_database/dra/fastq/DRA000/DRA000991/DRX008758/DRR009630.fastq.bz2
CNhs12844	CAGE	FANTOM	1	1	single	vein, adult	1/16/2017	ftp://ftp.ddbj.nig.ac.jp/ddbj_database/dra/fastq/DRA000/DRA000991/DRX008759/DRR009631.fastq.bz2
CNhs11813	CAGE	FANTOM	1	1	single	xeroderma pigentosum b cell line	1/16/2017	ftp://ftp.ddbj.nig.ac.jp/ddbj_database/dra/fastq/DRA000/DRA000991/DRX008032/DRR008904.fastq.bz2
ENCSR000AUG	ChIP-seq	ENCODE	1	1	paired	H2AFZ A549 treated with dexamethasone	2/9/2017	https://www.encodeproject.org/files/ENCFF000AIH/@@download/ENCFF000AIH.fastq.gz
ENCSR000AUG	ChIP-seq	ENCODE	2	1	paired	H2AFZ A549 treated with dexamethasone	2/9/2017	https://www.encodeproject.org/files/ENCFF000AID/@@download/ENCFF000AID.fastq.gz
ENCSR000AUH	ChIP-seq	ENCODE	1	1	paired	H2AFZ A549 treated with ethanol	2/9/2017	https://www.encodeproject.org/files/ENCFF000AIK/@@download/ENCFF000AIK.fastq.gz
ENCSR000AUH	ChIP-seq	ENCODE	2	1	paired	H2AFZ A549 treated with ethanol	2/9/2017	https://www.encodeproject.org/files/ENCFF000AIJ/@@download/ENCFF000AIJ.fastq.gz
ENCSR311DQO	ChIP-seq	ENCODE	1	1	paired	H2AFZ ACC112	2/9/2017	https://www.encodeproject.org/files/ENCFF090FFW/@@download/ENCFF090FFW.fastq.gz
ENCSR000AUX	ChIP-seq	ENCODE	1	1	paired	H2AFZ B cell female adult (27 years) and female adult (43 years)	2/9/2017	https://www.encodeproject.org/files/ENCFF000AND/@@download/ENCFF000AND.fastq.gz
ENCSR000AUX	ChIP-seq	ENCODE	2	1	paired	H2AFZ B cell female adult (27 years) and female adult (43 years)	2/9/2017	https://www.encodeproject.org/files/ENCFF000ANE/@@download/ENCFF000ANE.fastq.gz
ENCSR000ASI	ChIP-seq	ENCODE	1	1	paired	H2AFZ CD14-positive monocyte female	2/9/2017	https://www.encodeproject.org/files/ENCFF000CDE/@@download/ENCFF000CDE.fastq.gz
ENCSR000ASI	ChIP-seq	ENCODE	2	1	paired	H2AFZ CD14-positive monocyte female	2/9/2017	https://www.encodeproject.org/files/ENCFF000CDF/@@download/ENCFF000CDF.fastq.gz
ENCSR000AQV	ChIP-seq	ENCODE	1	1	paired	H2AFZ DND-41	2/9/2017	https://www.encodeproject.org/files/ENCFF000APB/@@download/ENCFF000APB.fastq.gz
ENCSR000AQV	ChIP-seq	ENCODE	2	1	paired	H2AFZ DND-41	2/9/2017	https://www.encodeproject.org/files/ENCFF000APA/@@download/ENCFF000APA.fastq.gz
ENCSR859FGW	ChIP-seq	ENCODE	1	1	paired	H2AFZ DOHH2	2/9/2017	https://www.encodeproject.org/files/ENCFF002ATH/@@download/ENCFF002ATH.fastq.gz
ENCSR859FGW	ChIP-seq	ENCODE	2	1	paired	H2AFZ DOHH2	2/9/2017	https://www.encodeproject.org/files/ENCFF449OLG/@@download/ENCFF449OLG.fastq.gz
ENCSR000AOV	ChIP-seq	ENCODE	1	1	paired	H2AFZ GM12878	2/9/2017	https://www.encodeproject.org/files/ENCFF000ASC/@@download/ENCFF000ASC.fastq.gz
ENCSR000AOV	ChIP-seq	ENCODE	2	1	paired	H2AFZ GM12878	2/9/2017	https://www.encodeproject.org/files/ENCFF000ASD/@@download/ENCFF000ASD.fastq.gz
ENCSR000APX	ChIP-seq	ENCODE	1	1	paired	H2AFZ H1-hESC	2/9/2017	https://www.encodeproject.org/files/ENCFF000AWJ/@@download/ENCFF000AWJ.fastq.gz
ENCSR000APX	ChIP-seq	ENCODE	2	2	paired	H2AFZ H1-hESC	2/9/2017	https://www.encodeproject.org/files/ENCFF000AWI/@@download/ENCFF000AWI.fastq.gz
ENCSR227XNT	ChIP-seq	ENCODE	2	1	single	H2AFZ HCT116	2/9/2017	https://www.encodeproject.org/files/ENCFF643DDV/@@download/ENCFF643DDV.fastq.gz
ENCSR000AQN	ChIP-seq	ENCODE	1	1	paired	H2AFZ HeLa-S3	2/9/2017	https://www.encodeproject.org/files/ENCFF000BBJ/@@download/ENCFF000BBJ.fastq.gz
ENCSR000AQN	ChIP-seq	ENCODE	2	1	paired	H2AFZ HeLa-S3	2/9/2017	https://www.encodeproject.org/files/ENCFF000BBK/@@download/ENCFF000BBK.fastq.gz
ENCSR000AOK	ChIP-seq	ENCODE	1	1	paired	H2AFZ HepG2	2/9/2017	https://www.encodeproject.org/files/ENCFF000BEP/@@download/ENCFF000BEP.fastq.gz
ENCSR000AOK	ChIP-seq	ENCODE	2	1	paired	H2AFZ HepG2	2/9/2017	https://www.encodeproject.org/files/ENCFF000BES/@@download/ENCFF000BES.fastq.gz
ENCSR000APC	ChIP-seq	ENCODE	1	1	paired	H2AFZ K562	2/9/2017	https://www.encodeproject.org/files/ENCFF000BWU/@@download/ENCFF000BWU.fastq.gz
ENCSR000APC	ChIP-seq	ENCODE	2	1	paired	H2AFZ K562	2/9/2017	https://www.encodeproject.org/files/ENCFF000BWV/@@download/ENCFF000BWV.fastq.gz
ENCSR499RMZ	ChIP-seq	ENCODE	1	1	single	H2AFZ KMS-11	2/9/2017	https://www.encodeproject.org/files/ENCFF190TVN/@@download/ENCFF190TVN.fastq.gz
ENCSR499RMZ	ChIP-seq	ENCODE	2	1	paired	H2AFZ KMS-11	2/9/2017	https://www.encodeproject.org/files/ENCFF797JMD/@@download/ENCFF797JMD.fastq.gz
ENCSR317NQG	ChIP-seq	ENCODE	1	1	paired	H2AFZ Karpas-422	2/9/2017	https://www.encodeproject.org/files/ENCFF002AUI/@@download/ENCFF002AUI.fastq.gz,https://www.encodeproject.org/files/ENCFF498AEI/@@download/ENCFF498AEI.fastq.gz,https://www.encodeproject.org/files/ENCFF075OEJ/@@download/ENCFF075OEJ.fastq.gz
ENCSR317NQG	ChIP-seq	ENCODE	2	1	paired	H2AFZ Karpas-422	2/9/2017	https://www.encodeproject.org/files/ENCFF002BAE/@@download/ENCFF002BAE.fastq.gz
ENCSR900HAP	ChIP-seq	ENCODE	1	1	paired	H2AFZ Loucy	2/9/2017	https://www.encodeproject.org/files/ENCFF002AWQ/@@download/ENCFF002AWQ.fastq.gz
ENCSR900HAP	ChIP-seq	ENCODE	2	1	paired	H2AFZ Loucy	2/9/2017	https://www.encodeproject.org/files/ENCFF002AXX/@@download/ENCFF002AXX.fastq.gz
ENCSR057MWG	ChIP-seq	ENCODE	1	1	paired	H2AFZ MCF-7	2/9/2017	https://www.encodeproject.org/files/ENCFF565MIO/@@download/ENCFF565MIO.fastq.gz
ENCSR057MWG	ChIP-seq	ENCODE	2	1	paired	H2AFZ MCF-7	2/9/2017	https://www.encodeproject.org/files/ENCFF081DDG/@@download/ENCFF081DDG.fastq.gz
ENCSR698CKZ	ChIP-seq	ENCODE	1	1	paired	H2AFZ MM.1S	2/9/2017	https://www.encodeproject.org/files/ENCFF600PSI/@@download/ENCFF600PSI.fastq.gz
ENCSR698CKZ	ChIP-seq	ENCODE	1	2	paired	H2AFZ MM.1S	2/9/2017	https://www.encodeproject.org/files/ENCFF288ZNK/@@download/ENCFF288ZNK.fastq.gz
ENCSR698CKZ	ChIP-seq	ENCODE	1	3	paired	H2AFZ MM.1S	2/9/2017	https://www.encodeproject.org/files/ENCFF980VWU/@@download/ENCFF980VWU.fastq.gz
ENCSR698CKZ	ChIP-seq	ENCODE	2	1	paired	H2AFZ MM.1S	2/9/2017	https://www.encodeproject.org/files/ENCFF338USW/@@download/ENCFF338USW.fastq.gz
ENCSR559IFS	ChIP-seq	ENCODE	1	1	single	H2AFZ NCI-H929	2/9/2017	https://www.encodeproject.org/files/ENCFF012JFB/@@download/ENCFF012JFB.fastq.gz
ENCSR559IFS	ChIP-seq	ENCODE	2	1	single	H2AFZ NCI-H929	2/9/2017	https://www.encodeproject.org/files/ENCFF922JKP/@@download/ENCFF922JKP.fastq.gz
ENCSR874HSH	ChIP-seq	ENCODE	1	1	paired	H2AFZ OCI-LY1	2/9/2017	https://www.encodeproject.org/files/ENCFF002AVF/@@download/ENCFF002AVF.fastq.gz
ENCSR874HSH	ChIP-seq	ENCODE	1	2	paired	H2AFZ OCI-LY1	2/9/2017	https://www.encodeproject.org/files/ENCFF002AYT/@@download/ENCFF002AYT.fastq.gz
ENCSR874HSH	ChIP-seq	ENCODE	2	1	paired	H2AFZ OCI-LY1	2/9/2017	https://www.encodeproject.org/files/ENCFF002AZY/@@download/ENCFF002AZY.fastq.gz
ENCSR629TDG	ChIP-seq	ENCODE	1	1	paired	H2AFZ OCI-LY3	2/9/2017	https://www.encodeproject.org/files/ENCFF002BAR/@@download/ENCFF002BAR.fastq.gz
ENCSR629TDG	ChIP-seq	ENCODE	2	1	paired	H2AFZ OCI-LY3	2/9/2017	https://www.encodeproject.org/files/ENCFF002AUA/@@download/ENCFF002AUA.fastq.gz
ENCSR331RGM	ChIP-seq	ENCODE	1	1	paired	H2AFZ OCI-LY7	2/9/2017	https://www.encodeproject.org/files/ENCFF002AWL/@@download/ENCFF002AWL.fastq.gz
ENCSR331RGM	ChIP-seq	ENCODE	2	1	paired	H2AFZ OCI-LY7	2/9/2017	https://www.encodeproject.org/files/ENCFF002AYY/@@download/ENCFF002AYY.fastq.gz
ENCSR946QFD	ChIP-seq	ENCODE	1	1	paired	H2AFZ PC-3	2/9/2017	https://www.encodeproject.org/files/ENCFF598PWF/@@download/ENCFF598PWF.fastq.gz
ENCSR946QFD	ChIP-seq	ENCODE	2	1	paired	H2AFZ PC-3	2/9/2017	https://www.encodeproject.org/files/ENCFF700QWJ/@@download/ENCFF700QWJ.fastq.gz
ENCSR491WAP	ChIP-seq	ENCODE	1	1	single	H2AFZ PC-9	2/9/2017	https://www.encodeproject.org/files/ENCFF099UVT/@@download/ENCFF099UVT.fastq.gz
ENCSR491WAP	ChIP-seq	ENCODE	2	1	single	H2AFZ PC-9	2/9/2017	https://www.encodeproject.org/files/ENCFF265TBN/@@download/ENCFF265TBN.fastq.gz
ENCSR366QMB	ChIP-seq	ENCODE	1	1	single	H2AFZ SK-N-SH	2/9/2017	https://www.encodeproject.org/files/ENCFF249QLD/@@download/ENCFF249QLD.fastq.gz
ENCSR366QMB	ChIP-seq	ENCODE	2	1	single	H2AFZ SK-N-SH	2/9/2017	https://www.encodeproject.org/files/ENCFF689OJE/@@download/ENCFF689OJE.fastq.gz
ENCSR869HJR	ChIP-seq	ENCODE	1	1	paired	H2AFZ SUDHL6	2/9/2017	https://www.encodeproject.org/files/ENCFF002AXH/@@download/ENCFF002AXH.fastq.gz
ENCSR869HJR	ChIP-seq	ENCODE	2	1	paired	H2AFZ SUDHL6	2/9/2017	https://www.encodeproject.org/files/ENCFF002BBB/@@download/ENCFF002BBB.fastq.gz,https://www.encodeproject.org/files/ENCFF252ZHI/@@download/ENCFF252ZHI.fastq.gz,https://www.encodeproject.org/files/ENCFF551OAX/@@download/ENCFF551OAX.fastq.gz
ENCSR000AQP	ChIP-seq	ENCODE	1	1	paired	H2AFZ astrocyte	2/9/2017	https://www.encodeproject.org/files/ENCFF000CGK/@@download/ENCFF000CGK.fastq.gz
ENCSR000AQP	ChIP-seq	ENCODE	2	1	paired	H2AFZ astrocyte	2/9/2017	https://www.encodeproject.org/files/ENCFF000CGH/@@download/ENCFF000CGH.fastq.gz
ENCSR983CSB	ChIP-seq	ENCODE	1	1	single	H2AFZ bipolar spindle neuron derived from induced pluripotent stem cell	2/9/2017	https://www.encodeproject.org/files/ENCFF188WPE/@@download/ENCFF188WPE.fastq.gz
ENCSR983CSB	ChIP-seq	ENCODE	2	1	single	H2AFZ bipolar spindle neuron derived from induced pluripotent stem cell	2/9/2017	https://www.encodeproject.org/files/ENCFF052FGX/@@download/ENCFF052FGX.fastq.gz
ENCSR000ASC	ChIP-seq	ENCODE	1	1	paired	H2AFZ endothelial cell of umbilical vein male (0 years) and newborn	2/9/2017	https://www.encodeproject.org/files/ENCFF000BRO/@@download/ENCFF000BRO.fastq.gz
ENCSR000ASC	ChIP-seq	ENCODE	2	1	paired	H2AFZ endothelial cell of umbilical vein male (0 years) and newborn	2/9/2017	https://www.encodeproject.org/files/ENCFF000BRU/@@download/ENCFF000BRU.fastq.gz
ENCSR397TUH	ChIP-seq	ENCODE	1	1	paired	H2AFZ fibroblast of arm male adult (53 years)	2/9/2017	https://www.encodeproject.org/files/ENCFF678JGF/@@download/ENCFF678JGF.fastq.gz
ENCSR397TUH	ChIP-seq	ENCODE	2	1	paired	H2AFZ fibroblast of arm male adult (53 years)	2/9/2017	https://www.encodeproject.org/files/ENCFF090JSL/@@download/ENCFF090JSL.fastq.gz
ENCSR000ATG	ChIP-seq	ENCODE	1	1	paired	H2AFZ fibroblast of dermis NONE and female adult	2/9/2017	https://www.encodeproject.org/files/ENCFF000CJP/@@download/ENCFF000CJP.fastq.gz
ENCSR000ATG	ChIP-seq	ENCODE	2	1	paired	H2AFZ fibroblast of dermis NONE and female adult	2/9/2017	https://www.encodeproject.org/files/ENCFF000CJO/@@download/ENCFF000CJO.fastq.gz
ENCSR000ARP	ChIP-seq	ENCODE	1	1	paired	H2AFZ fibroblast of lung female (11 year) and male adult (45 years)	2/9/2017	https://www.encodeproject.org/files/ENCFF000CRG/@@download/ENCFF000CRG.fastq.gz
ENCSR000ARP	ChIP-seq	ENCODE	2	1	paired	H2AFZ fibroblast of lung female (11 year) and male adult (45 years)	2/9/2017	https://www.encodeproject.org/files/ENCFF000CRH/@@download/ENCFF000CRH.fastq.gz
ENCSR883XRM	ChIP-seq	ENCODE	1	1	paired	H2AFZ hepatocyte derived from H9	2/9/2017	https://www.encodeproject.org/files/ENCFF359IWW/@@download/ENCFF359IWW.fastq.gz
ENCSR883XRM	ChIP-seq	ENCODE	2	1	paired	H2AFZ hepatocyte derived from H9	2/9/2017	https://www.encodeproject.org/files/ENCFF486TRD/@@download/ENCFF486TRD.fastq.gz,https://www.encodeproject.org/files/ENCFF187RIJ/@@download/ENCFF187RIJ.fastq.gz,https://www.encodeproject.org/files/ENCFF183BPI/@@download/ENCFF183BPI.fastq.gz
ENCSR908FQA	ChIP-seq	ENCODE	1	1	single	H2AFZ induced pluripotent stem cell male adult (53 years) derived from fibroblast of arm	2/9/2017	https://www.encodeproject.org/files/ENCFF052LZJ/@@download/ENCFF052LZJ.fastq.gz
ENCSR908FQA	ChIP-seq	ENCODE	1	2	single	H2AFZ induced pluripotent stem cell male adult (53 years) derived from fibroblast of arm	2/9/2017	https://www.encodeproject.org/files/ENCFF073OPB/@@download/ENCFF073OPB.fastq.gz
ENCSR908FQA	ChIP-seq	ENCODE	2	1	single	H2AFZ induced pluripotent stem cell male adult (53 years) derived from fibroblast of arm	2/9/2017	https://www.encodeproject.org/files/ENCFF702ZHI/@@download/ENCFF702ZHI.fastq.gz
ENCSR000ARL	ChIP-seq	ENCODE	1	1	paired	H2AFZ keratinocyte female	2/9/2017	https://www.encodeproject.org/files/ENCFF000CMX/@@download/ENCFF000CMX.fastq.gz
ENCSR000ARL	ChIP-seq	ENCODE	2	1	paired	H2AFZ keratinocyte female	2/9/2017	https://www.encodeproject.org/files/ENCFF000CMY/@@download/ENCFF000CMY.fastq.gz
ENCSR000ARF	ChIP-seq	ENCODE	1	1	paired	H2AFZ mammary epithelial cell female (50 years)	2/9/2017	https://www.encodeproject.org/files/ENCFF000BHX/@@download/ENCFF000BHX.fastq.gz
ENCSR000ARF	ChIP-seq	ENCODE	2	1	paired	H2AFZ mammary epithelial cell female (50 years)	2/9/2017	https://www.encodeproject.org/files/ENCFF000BHW/@@download/ENCFF000BHW.fastq.gz
ENCSR000ANU	ChIP-seq	ENCODE	1	1	paired	H2AFZ myotube	2/9/2017	https://www.encodeproject.org/files/ENCFF000BOH/@@download/ENCFF000BOH.fastq.gz
ENCSR000ANU	ChIP-seq	ENCODE	2	1	paired	H2AFZ myotube	2/9/2017	https://www.encodeproject.org/files/ENCFF000BOG/@@download/ENCFF000BOG.fastq.gz
ENCSR816JBG	ChIP-seq	ENCODE	1	1	paired	H2AFZ neural cell	2/9/2017	https://www.encodeproject.org/files/ENCFF002AZE/@@download/ENCFF002AZE.fastq.gz
ENCSR816JBG	ChIP-seq	ENCODE	2	1	paired	H2AFZ neural cell	2/9/2017	https://www.encodeproject.org/files/ENCFF002AZX/@@download/ENCFF002AZX.fastq.gz
ENCSR677XPJ	ChIP-seq	ENCODE	1	1	paired	H2AFZ neural progenitor cell derived from H9	2/9/2017	https://www.encodeproject.org/files/ENCFF783GLC/@@download/ENCFF783GLC.fastq.gz
ENCSR677XPJ	ChIP-seq	ENCODE	2	1	paired	H2AFZ neural progenitor cell derived from H9	2/9/2017	https://www.encodeproject.org/files/ENCFF638REQ/@@download/ENCFF638REQ.fastq.gz
ENCSR000APG	ChIP-seq	ENCODE	1	1	paired	H2AFZ osteoblast	2/9/2017	https://www.encodeproject.org/files/ENCFF000CVL/@@download/ENCFF000CVL.fastq.gz
ENCSR000APG	ChIP-seq	ENCODE	2	1	paired	H2AFZ osteoblast	2/9/2017	https://www.encodeproject.org/files/ENCFF000CVM/@@download/ENCFF000CVM.fastq.gz
ENCSR000APA	ChIP-seq	ENCODE	1	1	paired	H2AFZ skeletal muscle myoblast male adult (22 years)	2/9/2017	https://www.encodeproject.org/files/ENCFF000BLB/@@download/ENCFF000BLB.fastq.gz
ENCSR000APA	ChIP-seq	ENCODE	2	1	paired	H2AFZ skeletal muscle myoblast male adult (22 years)	2/9/2017	https://www.encodeproject.org/files/ENCFF000BLD/@@download/ENCFF000BLD.fastq.gz
ENCSR301VIW	ChIP-seq	ENCODE	1	1	paired	H2AFZ smooth muscle cell derived from H9	2/9/2017	https://www.encodeproject.org/files/ENCFF895UUE/@@download/ENCFF895UUE.fastq.gz
ENCSR301VIW	ChIP-seq	ENCODE	2	1	paired	H2AFZ smooth muscle cell derived from H9	2/9/2017	https://www.encodeproject.org/files/ENCFF996XVT/@@download/ENCFF996XVT.fastq.gz
ENCSR966HBM	ChIP-seq	ENCODE	1	1	single	H3F3A DOHH2	2/9/2017	https://www.encodeproject.org/files/ENCFF321ZLW/@@download/ENCFF321ZLW.fastq.gz
ENCSR966HBM	ChIP-seq	ENCODE	2	1	single	H3F3A DOHH2	2/9/2017	https://www.encodeproject.org/files/ENCFF456IJA/@@download/ENCFF456IJA.fastq.gz
ENCSR966HBM	ChIP-seq	ENCODE	2	2	single	H3F3A DOHH2	2/9/2017	https://www.encodeproject.org/files/ENCFF954XHM/@@download/ENCFF954XHM.fastq.gz
ENCSR267UCE	ChIP-seq	ENCODE	1	1	paired	H3F3A Loucy	2/9/2017	https://www.encodeproject.org/files/ENCFF283SYC/@@download/ENCFF283SYC.fastq.gz
ENCSR267UCE	ChIP-seq	ENCODE	2	1	paired	H3F3A Loucy	2/9/2017	https://www.encodeproject.org/files/ENCFF680PUD/@@download/ENCFF680PUD.fastq.gz
ENCSR197XDQ	ChIP-seq	ENCODE	1	1	single	H3F3A MCF-7	2/9/2017	https://www.encodeproject.org/files/ENCFF440GHW/@@download/ENCFF440GHW.fastq.gz
ENCSR197XDQ	ChIP-seq	ENCODE	2	1	single	H3F3A MCF-7	2/9/2017	https://www.encodeproject.org/files/ENCFF453AHB/@@download/ENCFF453AHB.fastq.gz
ENCSR562SRW	ChIP-seq	ENCODE	1	1	paired	H3F3A MM.1S	2/9/2017	https://www.encodeproject.org/files/ENCFF337KDV/@@download/ENCFF337KDV.fastq.gz
ENCSR562SRW	ChIP-seq	ENCODE	2	1	paired	H3F3A MM.1S	2/9/2017	https://www.encodeproject.org/files/ENCFF064APK/@@download/ENCFF064APK.fastq.gz
ENCSR536SZD	ChIP-seq	ENCODE	1	1	paired	H3F3A NCI-H929	2/9/2017	https://www.encodeproject.org/files/ENCFF165VDB/@@download/ENCFF165VDB.fastq.gz
ENCSR536SZD	ChIP-seq	ENCODE	2	1	single	H3F3A NCI-H929	2/9/2017	https://www.encodeproject.org/files/ENCFF482LPU/@@download/ENCFF482LPU.fastq.gz
ENCSR678AFU	ChIP-seq	ENCODE	1	1	paired	H3F3A OCI-LY1	2/9/2017	https://www.encodeproject.org/files/ENCFF002AUM/@@download/ENCFF002AUM.fastq.gz
ENCSR678AFU	ChIP-seq	ENCODE	2	1	paired	H3F3A OCI-LY1	2/9/2017	https://www.encodeproject.org/files/ENCFF002AZV/@@download/ENCFF002AZV.fastq.gz
ENCSR461HUD	ChIP-seq	ENCODE	1	1	paired	H3F3A PC-3	2/9/2017	https://www.encodeproject.org/files/ENCFF684FCC/@@download/ENCFF684FCC.fastq.gz
ENCSR180AAB	ChIP-seq	ENCODE	1	1	single	H3F3A PC-9	2/9/2017	https://www.encodeproject.org/files/ENCFF789QJV/@@download/ENCFF789QJV.fastq.gz
ENCSR180AAB	ChIP-seq	ENCODE	2	1	single	H3F3A PC-9	2/9/2017	https://www.encodeproject.org/files/ENCFF940FBY/@@download/ENCFF940FBY.fastq.gz
ENCSR125IJY	ChIP-seq	ENCODE	1	1	single	H3F3A SK-N-SH	2/9/2017	https://www.encodeproject.org/files/ENCFF943CJP/@@download/ENCFF943CJP.fastq.gz
ENCSR125IJY	ChIP-seq	ENCODE	2	1	single	H3F3A SK-N-SH	2/9/2017	https://www.encodeproject.org/files/ENCFF007KCC/@@download/ENCFF007KCC.fastq.gz
ENCSR771QCM	ChIP-seq	ENCODE	1	1	single	H3F3A SUDHL6	2/9/2017	https://www.encodeproject.org/files/ENCFF231XQF/@@download/ENCFF231XQF.fastq.gz
ENCSR771QCM	ChIP-seq	ENCODE	2	1	single	H3F3A SUDHL6	2/9/2017	https://www.encodeproject.org/files/ENCFF521IES/@@download/ENCFF521IES.fastq.gz
ENCSR683ORH	ChIP-seq	ENCODE	1	1	single	H3F3A bipolar spindle neuron derived from induced pluripotent stem cell	2/9/2017	https://www.encodeproject.org/files/ENCFF344APO/@@download/ENCFF344APO.fastq.gz
ENCSR683ORH	ChIP-seq	ENCODE	2	1	single	H3F3A bipolar spindle neuron derived from induced pluripotent stem cell	2/9/2017	https://www.encodeproject.org/files/ENCFF726NNC/@@download/ENCFF726NNC.fastq.gz
ENCSR377QMP	ChIP-seq	ENCODE	1	1	single	H3F3A fibroblast of arm male adult (53 years)	2/9/2017	https://www.encodeproject.org/files/ENCFF564HYG/@@download/ENCFF564HYG.fastq.gz
ENCSR377QMP	ChIP-seq	ENCODE	2	1	paired	H3F3A fibroblast of arm male adult (53 years)	2/9/2017	https://www.encodeproject.org/files/ENCFF014YDJ/@@download/ENCFF014YDJ.fastq.gz,https://www.encodeproject.org/files/ENCFF039FBV/@@download/ENCFF039FBV.fastq.gz,https://www.encodeproject.org/files/ENCFF063ANS/@@download/ENCFF063ANS.fastq.gz
ENCSR377QMP	ChIP-seq	ENCODE	2	2	single	H3F3A fibroblast of arm male adult (53 years)	2/9/2017	https://www.encodeproject.org/files/ENCFF014YDJ/@@download/ENCFF014YDJ.fastq.gz,https://www.encodeproject.org/files/ENCFF039FBV/@@download/ENCFF039FBV.fastq.gz,https://www.encodeproject.org/files/ENCFF063ANS/@@download/ENCFF063ANS.fastq.gz
ENCSR313NJN	ChIP-seq	ENCODE	1	1	single	H3F3A induced pluripotent stem cell male adult (53 years) derived from fibroblast of arm	2/9/2017	https://www.encodeproject.org/files/ENCFF473ZAE/@@download/ENCFF473ZAE.fastq.gz
ENCSR313NJN	ChIP-seq	ENCODE	2	1	paired	H3F3A induced pluripotent stem cell male adult (53 years) derived from fibroblast of arm	2/9/2017	https://www.encodeproject.org/files/ENCFF448JEE/@@download/ENCFF448JEE.fastq.gz,https://www.encodeproject.org/files/ENCFF519PHC/@@download/ENCFF519PHC.fastq.gz,https://www.encodeproject.org/files/ENCFF644BCT/@@download/ENCFF644BCT.fastq.gz
ENCSR313NJN	ChIP-seq	ENCODE	2	2	single	H3F3A induced pluripotent stem cell male adult (53 years) derived from fibroblast of arm	2/9/2017	https://www.encodeproject.org/files/ENCFF448JEE/@@download/ENCFF448JEE.fastq.gz,https://www.encodeproject.org/files/ENCFF519PHC/@@download/ENCFF519PHC.fastq.gz,https://www.encodeproject.org/files/ENCFF644BCT/@@download/ENCFF644BCT.fastq.gz
ENCSR873EIA	ChIP-seq	ENCODE	1	1	paired	H3F3A neural cell	2/9/2017	https://www.encodeproject.org/files/ENCFF682HVT/@@download/ENCFF682HVT.fastq.gz
ENCSR873EIA	ChIP-seq	ENCODE	2	1	paired	H3F3A neural cell	2/9/2017	https://www.encodeproject.org/files/ENCFF682IVF/@@download/ENCFF682IVF.fastq.gz
ENCSR591KSN	ChIP-seq	ENCODE	1	1	paired	H3F3A neural progenitor cell derived from H9	2/9/2017	https://www.encodeproject.org/files/ENCFF792KDV/@@download/ENCFF792KDV.fastq.gz
ENCSR591KSN	ChIP-seq	ENCODE	2	1	paired	H3F3A neural progenitor cell derived from H9	2/9/2017	https://www.encodeproject.org/files/ENCFF399ZRK/@@download/ENCFF399ZRK.fastq.gz,https://www.encodeproject.org/files/ENCFF039BWA/@@download/ENCFF039BWA.fastq.gz,https://www.encodeproject.org/files/ENCFF590DZE/@@download/ENCFF590DZE.fastq.gz
ENCSR672HBY	ChIP-seq	ENCODE	1	1	paired	H3F3A smooth muscle cell derived from H9	2/9/2017	https://www.encodeproject.org/files/ENCFF229AXI/@@download/ENCFF229AXI.fastq.gz
ENCSR672HBY	ChIP-seq	ENCODE	2	1	paired	H3F3A smooth muscle cell derived from H9	2/9/2017	https://www.encodeproject.org/files/ENCFF364UMA/@@download/ENCFF364UMA.fastq.gz
ENCSR000AVF	ChIP-seq	ENCODE	1	1	paired	H3K27ac A549 treated with dexamethasone	2/9/2017	https://www.encodeproject.org/files/ENCFF000AKL/@@download/ENCFF000AKL.fastq.gz
ENCSR000AVF	ChIP-seq	ENCODE	2	1	paired	H3K27ac A549 treated with dexamethasone	2/9/2017	https://www.encodeproject.org/files/ENCFF000AKJ/@@download/ENCFF000AKJ.fastq.gz
ENCSR000AUI	ChIP-seq	ENCODE	1	1	paired	H3K27ac A549 treated with ethanol	2/9/2017	https://www.encodeproject.org/files/ENCFF000AKR/@@download/ENCFF000AKR.fastq.gz
ENCSR000AUI	ChIP-seq	ENCODE	2	1	paired	H3K27ac A549 treated with ethanol	2/9/2017	https://www.encodeproject.org/files/ENCFF000AKS/@@download/ENCFF000AKS.fastq.gz
ENCSR714TJD	ChIP-seq	ENCODE	1	1	single	H3K27ac A673	2/9/2017	https://www.encodeproject.org/files/ENCFF246GBE/@@download/ENCFF246GBE.fastq.gz
ENCSR714TJD	ChIP-seq	ENCODE	2	1	paired	H3K27ac A673	2/9/2017	https://www.encodeproject.org/files/ENCFF350YIV/@@download/ENCFF350YIV.fastq.gz
ENCSR059MVB	ChIP-seq	ENCODE	1	1	paired	H3K27ac ACC112	2/9/2017	https://www.encodeproject.org/files/ENCFF002AZR/@@download/ENCFF002AZR.fastq.gz
ENCSR059MVB	ChIP-seq	ENCODE	2	1	paired	H3K27ac ACC112	2/9/2017	https://www.encodeproject.org/files/ENCFF002AWN/@@download/ENCFF002AWN.fastq.gz
ENCSR059MVB	ChIP-seq	ENCODE	2	2	paired	H3K27ac ACC112	2/9/2017	https://www.encodeproject.org/files/ENCFF002AYM/@@download/ENCFF002AYM.fastq.gz
ENCSR000AUP	ChIP-seq	ENCODE	1	1	paired	H3K27ac B cell female adult (27 years)	2/9/2017	https://www.encodeproject.org/files/ENCFF000ANT/@@download/ENCFF000ANT.fastq.gz
ENCSR000AUP	ChIP-seq	ENCODE	2	1	paired	H3K27ac B cell female adult (27 years)	2/9/2017	https://www.encodeproject.org/files/ENCFF000ANV/@@download/ENCFF000ANV.fastq.gz
ENCSR000ASJ	ChIP-seq	ENCODE	1	1	paired	H3K27ac CD14-positive monocyte female	2/9/2017	https://www.encodeproject.org/files/ENCFF000CEN/@@download/ENCFF000CEN.fastq.gz
ENCSR000ASJ	ChIP-seq	ENCODE	2	1	paired	H3K27ac CD14-positive monocyte female	2/9/2017	https://www.encodeproject.org/files/ENCFF000CEO/@@download/ENCFF000CEO.fastq.gz
ENCSR000AQW	ChIP-seq	ENCODE	1	1	paired	H3K27ac DND-41	2/9/2017	https://www.encodeproject.org/files/ENCFF000AQI/@@download/ENCFF000AQI.fastq.gz
ENCSR000AQW	ChIP-seq	ENCODE	2	1	paired	H3K27ac DND-41	2/9/2017	https://www.encodeproject.org/files/ENCFF000AQH/@@download/ENCFF000AQH.fastq.gz
ENCSR741STU	ChIP-seq	ENCODE	1	1	paired	H3K27ac DOHH2	2/9/2017	https://www.encodeproject.org/files/ENCFF002BAM/@@download/ENCFF002BAM.fastq.gz
ENCSR741STU	ChIP-seq	ENCODE	2	1	paired	H3K27ac DOHH2	2/9/2017	https://www.encodeproject.org/files/ENCFF538SFE/@@download/ENCFF538SFE.fastq.gz
ENCSR000AKC	ChIP-seq	ENCODE	1	1	paired	H3K27ac GM12878	2/9/2017	https://www.encodeproject.org/files/ENCFF000ASU/@@download/ENCFF000ASU.fastq.gz
ENCSR000AKC	ChIP-seq	ENCODE	2	1	paired	H3K27ac GM12878	2/9/2017	https://www.encodeproject.org/files/ENCFF000ASP/@@download/ENCFF000ASP.fastq.gz
ENCSR000ANP	ChIP-seq	ENCODE	1	1	paired	H3K27ac H1-hESC	2/9/2017	https://www.encodeproject.org/files/ENCFF000AWR/@@download/ENCFF000AWR.fastq.gz
ENCSR000ANP	ChIP-seq	ENCODE	2	2	paired	H3K27ac H1-hESC	2/9/2017	https://www.encodeproject.org/files/ENCFF000AWV/@@download/ENCFF000AWV.fastq.gz
ENCSR566DVZ	ChIP-seq	ENCODE	1	1	paired	H3K27ac H9 stably expressing fusion protein	2/9/2017	https://www.encodeproject.org/files/ENCFF613OTS/@@download/ENCFF613OTS.fastq.gz
ENCSR566DVZ	ChIP-seq	ENCODE	2	1	paired	H3K27ac H9 stably expressing fusion protein	2/9/2017	https://www.encodeproject.org/files/ENCFF149OGB/@@download/ENCFF149OGB.fastq.gz
ENCSR000EUT	ChIP-seq	ENCODE	1	1	paired	H3K27ac HCT116	2/9/2017	https://www.encodeproject.org/files/ENCFF000VCQ/@@download/ENCFF000VCQ.fastq.gz
ENCSR661KMA	ChIP-seq	ENCODE	1	1	paired	H3K27ac HCT116	2/9/2017	https://www.encodeproject.org/files/ENCFF623IJZ/@@download/ENCFF623IJZ.fastq.gz
ENCSR000EUT	ChIP-seq	ENCODE	2	1	paired	H3K27ac HCT116	2/9/2017	https://www.encodeproject.org/files/ENCFF000VCS/@@download/ENCFF000VCS.fastq.gz
ENCSR661KMA	ChIP-seq	ENCODE	2	2	single	H3K27ac HCT116	2/9/2017	https://www.encodeproject.org/files/ENCFF082JPN/@@download/ENCFF082JPN.fastq.gz
ENCSR000FCH	ChIP-seq	ENCODE	1	1	paired	H3K27ac HEK293	2/9/2017	https://www.encodeproject.org/files/ENCFF002ABA/@@download/ENCFF002ABA.fastq.gz
ENCSR000FCH	ChIP-seq	ENCODE	2	1	paired	H3K27ac HEK293	2/9/2017	https://www.encodeproject.org/files/ENCFF002AAY/@@download/ENCFF002AAY.fastq.gz
ENCSR000FCH	ChIP-seq	ENCODE	2	2	paired	H3K27ac HEK293	2/9/2017	https://www.encodeproject.org/files/ENCFF002ABC/@@download/ENCFF002ABC.fastq.gz
ENCSR000AOC	ChIP-seq	ENCODE	1	1	paired	H3K27ac HeLa-S3	2/9/2017	https://www.encodeproject.org/files/ENCFF000BBY/@@download/ENCFF000BBY.fastq.gz
ENCSR000AOC	ChIP-seq	ENCODE	2	1	paired	H3K27ac HeLa-S3	2/9/2017	https://www.encodeproject.org/files/ENCFF000BBZ/@@download/ENCFF000BBZ.fastq.gz
ENCSR000AMO	ChIP-seq	ENCODE	1	1	paired	H3K27ac HepG2	2/9/2017	https://www.encodeproject.org/files/ENCFF000BFD/@@download/ENCFF000BFD.fastq.gz
ENCSR000AMO	ChIP-seq	ENCODE	2	1	paired	H3K27ac HepG2	2/9/2017	https://www.encodeproject.org/files/ENCFF000BFH/@@download/ENCFF000BFH.fastq.gz
ENCSR000AKP	ChIP-seq	ENCODE	1	1	paired	H3K27ac K562	2/9/2017	https://www.encodeproject.org/files/ENCFF000BXH/@@download/ENCFF000BXH.fastq.gz
ENCSR000AKP	ChIP-seq	ENCODE	2	1	paired	H3K27ac K562	2/9/2017	https://www.encodeproject.org/files/ENCFF000BXG/@@download/ENCFF000BXG.fastq.gz
ENCSR955IXZ	ChIP-seq	ENCODE	1	1	paired	H3K27ac KMS-11	2/9/2017	https://www.encodeproject.org/files/ENCFF075DLG/@@download/ENCFF075DLG.fastq.gz,https://www.encodeproject.org/files/ENCFF631XET/@@download/ENCFF631XET.fastq.gz
ENCSR955IXZ	ChIP-seq	ENCODE	1	2	single	H3K27ac KMS-11	2/9/2017	https://www.encodeproject.org/files/ENCFF075DLG/@@download/ENCFF075DLG.fastq.gz,https://www.encodeproject.org/files/ENCFF631XET/@@download/ENCFF631XET.fastq.gz
ENCSR955IXZ	ChIP-seq	ENCODE	2	1	paired	H3K27ac KMS-11	2/9/2017	https://www.encodeproject.org/files/ENCFF931NFG/@@download/ENCFF931NFG.fastq.gz
ENCSR719FEJ	ChIP-seq	ENCODE	1	1	paired	H3K27ac KOPT-K1	2/9/2017	https://www.encodeproject.org/files/ENCFF046DDT/@@download/ENCFF046DDT.fastq.gz
ENCSR719FEJ	ChIP-seq	ENCODE	2	1	paired	H3K27ac KOPT-K1	2/9/2017	https://www.encodeproject.org/files/ENCFF243FEQ/@@download/ENCFF243FEQ.fastq.gz
ENCSR660IQS	ChIP-seq	ENCODE	1	1	paired	H3K27ac Karpas-422	2/9/2017	https://www.encodeproject.org/files/ENCFF002BES/@@download/ENCFF002BES.fastq.gz
ENCSR660IQS	ChIP-seq	ENCODE	2	1	paired	H3K27ac Karpas-422	2/9/2017	https://www.encodeproject.org/files/ENCFF033EKA/@@download/ENCFF033EKA.fastq.gz
ENCSR566GSO	ChIP-seq	ENCODE	1	1	paired	H3K27ac Loucy	2/9/2017	https://www.encodeproject.org/files/ENCFF002AXB/@@download/ENCFF002AXB.fastq.gz
ENCSR566GSO	ChIP-seq	ENCODE	2	1	paired	H3K27ac Loucy	2/9/2017	https://www.encodeproject.org/files/ENCFF002ATQ/@@download/ENCFF002ATQ.fastq.gz
ENCSR752UOD	ChIP-seq	ENCODE	1	1	paired	H3K27ac MCF-7	2/9/2017	https://www.encodeproject.org/files/ENCFF303DDV/@@download/ENCFF303DDV.fastq.gz
ENCSR000EWR	ChIP-seq	ENCODE	1	1	paired	H3K27ac MCF-7	2/9/2017	https://www.encodeproject.org/files/ENCFF000VHD/@@download/ENCFF000VHD.fastq.gz
ENCSR752UOD	ChIP-seq	ENCODE	1	2	single	H3K27ac MCF-7	2/9/2017	https://www.encodeproject.org/files/ENCFF337CJH/@@download/ENCFF337CJH.fastq.gz
ENCSR752UOD	ChIP-seq	ENCODE	2	1	paired	H3K27ac MCF-7	2/9/2017	https://www.encodeproject.org/files/ENCFF787RSQ/@@download/ENCFF787RSQ.fastq.gz
ENCSR000EWR	ChIP-seq	ENCODE	2	1	paired	H3K27ac MCF-7	2/9/2017	https://www.encodeproject.org/files/ENCFF000VHC/@@download/ENCFF000VHC.fastq.gz
ENCSR758OEC	ChIP-seq	ENCODE	1	1	paired	H3K27ac MM.1S	2/9/2017	https://www.encodeproject.org/files/ENCFF630ZFU/@@download/ENCFF630ZFU.fastq.gz
ENCSR758OEC	ChIP-seq	ENCODE	2	1	paired	H3K27ac MM.1S	2/9/2017	https://www.encodeproject.org/files/ENCFF783XFU/@@download/ENCFF783XFU.fastq.gz
ENCSR597UDW	ChIP-seq	ENCODE	1	1	paired	H3K27ac OCI-LY1	2/9/2017	https://www.encodeproject.org/files/ENCFF590TMQ/@@download/ENCFF590TMQ.fastq.gz,https://www.encodeproject.org/files/ENCFF606DIN/@@download/ENCFF606DIN.fastq.gz
ENCSR597UDW	ChIP-seq	ENCODE	1	2	single	H3K27ac OCI-LY1	2/9/2017	https://www.encodeproject.org/files/ENCFF590TMQ/@@download/ENCFF590TMQ.fastq.gz,https://www.encodeproject.org/files/ENCFF606DIN/@@download/ENCFF606DIN.fastq.gz
ENCSR597UDW	ChIP-seq	ENCODE	2	1	paired	H3K27ac OCI-LY1	2/9/2017	https://www.encodeproject.org/files/ENCFF002AUX/@@download/ENCFF002AUX.fastq.gz
ENCSR857GMX	ChIP-seq	ENCODE	1	1	paired	H3K27ac OCI-LY3	2/9/2017	https://www.encodeproject.org/files/ENCFF002BCD/@@download/ENCFF002BCD.fastq.gz,https://www.encodeproject.org/files/ENCFF145ANA/@@download/ENCFF145ANA.fastq.gz,https://www.encodeproject.org/files/ENCFF466ICJ/@@download/ENCFF466ICJ.fastq.gz
ENCSR857GMX	ChIP-seq	ENCODE	2	1	paired	H3K27ac OCI-LY3	2/9/2017	https://www.encodeproject.org/files/ENCFF002AUE/@@download/ENCFF002AUE.fastq.gz,https://www.encodeproject.org/files/ENCFF539JCY/@@download/ENCFF539JCY.fastq.gz,https://www.encodeproject.org/files/ENCFF810ZTW/@@download/ENCFF810ZTW.fastq.gz
ENCSR447ZGY	ChIP-seq	ENCODE	1	1	paired	H3K27ac OCI-LY7	2/9/2017	https://www.encodeproject.org/files/ENCFF002BBG/@@download/ENCFF002BBG.fastq.gz,https://www.encodeproject.org/files/ENCFF524KGJ/@@download/ENCFF524KGJ.fastq.gz,https://www.encodeproject.org/files/ENCFF822DBR/@@download/ENCFF822DBR.fastq.gz,https://www.encodeproject.org/files/ENCFF558WXW/@@download/ENCFF558WXW.fastq.gz
ENCSR447ZGY	ChIP-seq	ENCODE	1	2	single	H3K27ac OCI-LY7	2/9/2017	https://www.encodeproject.org/files/ENCFF002BBG/@@download/ENCFF002BBG.fastq.gz,https://www.encodeproject.org/files/ENCFF524KGJ/@@download/ENCFF524KGJ.fastq.gz,https://www.encodeproject.org/files/ENCFF822DBR/@@download/ENCFF822DBR.fastq.gz,https://www.encodeproject.org/files/ENCFF558WXW/@@download/ENCFF558WXW.fastq.gz
ENCSR447ZGY	ChIP-seq	ENCODE	2	1	paired	H3K27ac OCI-LY7	2/9/2017	https://www.encodeproject.org/files/ENCFF002ATK/@@download/ENCFF002ATK.fastq.gz
ENCSR826UTD	ChIP-seq	ENCODE	1	1	paired	H3K27ac PC-3	2/9/2017	https://www.encodeproject.org/files/ENCFF794NKI/@@download/ENCFF794NKI.fastq.gz
ENCSR826UTD	ChIP-seq	ENCODE	2	1	paired	H3K27ac PC-3	2/9/2017	https://www.encodeproject.org/files/ENCFF468EBP/@@download/ENCFF468EBP.fastq.gz
ENCSR769FOC	ChIP-seq	ENCODE	1	1	single	H3K27ac PC-9	2/9/2017	https://www.encodeproject.org/files/ENCFF763WUN/@@download/ENCFF763WUN.fastq.gz
ENCSR769FOC	ChIP-seq	ENCODE	2	1	paired	H3K27ac PC-9	2/9/2017	https://www.encodeproject.org/files/ENCFF443IWZ/@@download/ENCFF443IWZ.fastq.gz
ENCSR000EXK	ChIP-seq	ENCODE	1	1	paired	H3K27ac Panc1	2/9/2017	https://www.encodeproject.org/files/ENCFF000VJD/@@download/ENCFF000VJD.fastq.gz
ENCSR000EXK	ChIP-seq	ENCODE	2	1	paired	H3K27ac Panc1	2/9/2017	https://www.encodeproject.org/files/ENCFF000VJH/@@download/ENCFF000VJH.fastq.gz
ENCSR837SGJ	ChIP-seq	ENCODE	1	1	paired	H3K27ac Peyer's patch female adult (53 years)	2/9/2017	https://www.encodeproject.org/files/ENCFF082JPG/@@download/ENCFF082JPG.fastq.gz,https://www.encodeproject.org/files/ENCFF453DCW/@@download/ENCFF453DCW.fastq.gz
ENCSR835MMN	ChIP-seq	ENCODE	1	1	single	H3K27ac SK-N-MC	2/9/2017	https://www.encodeproject.org/files/ENCFF066HPX/@@download/ENCFF066HPX.fastq.gz
ENCSR835MMN	ChIP-seq	ENCODE	2	1	paired	H3K27ac SK-N-MC	2/9/2017	https://www.encodeproject.org/files/ENCFF936KFD/@@download/ENCFF936KFD.fastq.gz
ENCSR564IGJ	ChIP-seq	ENCODE	1	1	single	H3K27ac SK-N-SH	2/9/2017	https://www.encodeproject.org/files/ENCFF168JIX/@@download/ENCFF168JIX.fastq.gz
ENCSR000FCU	ChIP-seq	ENCODE	1	1	paired	H3K27ac SK-N-SH	2/9/2017	https://www.encodeproject.org/files/ENCFF002ABL/@@download/ENCFF002ABL.fastq.gz
ENCSR564IGJ	ChIP-seq	ENCODE	2	1	single	H3K27ac SK-N-SH	2/9/2017	https://www.encodeproject.org/files/ENCFF254NPS/@@download/ENCFF254NPS.fastq.gz
ENCSR000FCU	ChIP-seq	ENCODE	2	1	paired	H3K27ac SK-N-SH	2/9/2017	https://www.encodeproject.org/files/ENCFF002ABN/@@download/ENCFF002ABN.fastq.gz
ENCSR307DQT	ChIP-seq	ENCODE	1	1	paired	H3K27ac SUDHL6	2/9/2017	https://www.encodeproject.org/files/ENCFF002AYA/@@download/ENCFF002AYA.fastq.gz,https://www.encodeproject.org/files/ENCFF575WVR/@@download/ENCFF575WVR.fastq.gz,https://www.encodeproject.org/files/ENCFF631IKT/@@download/ENCFF631IKT.fastq.gz
ENCSR307DQT	ChIP-seq	ENCODE	3	1	paired	H3K27ac SUDHL6	2/9/2017	https://www.encodeproject.org/files/ENCFF893WQJ/@@download/ENCFF893WQJ.fastq.gz
ENCSR189QAD	ChIP-seq	ENCODE	1	1	paired	H3K27ac adrenal gland female adult (53 years)	2/9/2017	https://www.encodeproject.org/files/ENCFF667USM/@@download/ENCFF667USM.fastq.gz,https://www.encodeproject.org/files/ENCFF237XPL/@@download/ENCFF237XPL.fastq.gz
ENCSR094VJC	ChIP-seq	ENCODE	1	1	paired	H3K27ac adrenal gland male adult (37 years)	2/9/2017	https://www.encodeproject.org/files/ENCFF697BQR/@@download/ENCFF697BQR.fastq.gz
ENCSR177QFY	ChIP-seq	ENCODE	1	1	paired	H3K27ac adrenal gland male adult (54 years)	2/9/2017	https://www.encodeproject.org/files/ENCFF396LFR/@@download/ENCFF396LFR.fastq.gz
ENCSR177QFY	ChIP-seq	ENCODE	2	1	paired	H3K27ac adrenal gland male adult (54 years)	2/9/2017	https://www.encodeproject.org/files/ENCFF215HBL/@@download/ENCFF215HBL.fastq.gz
ENCSR982QIF	ChIP-seq	ENCODE	1	1	paired	H3K27ac ascending aorta female adult (51 year)	2/9/2017	https://www.encodeproject.org/files/ENCFF599EFX/@@download/ENCFF599EFX.fastq.gz,https://www.encodeproject.org/files/ENCFF342QSI/@@download/ENCFF342QSI.fastq.gz
ENCSR069UMW	ChIP-seq	ENCODE	1	1	paired	H3K27ac ascending aorta female adult (53 years)	2/9/2017	https://www.encodeproject.org/files/ENCFF121LEM/@@download/ENCFF121LEM.fastq.gz,https://www.encodeproject.org/files/ENCFF757QLQ/@@download/ENCFF757QLQ.fastq.gz
ENCSR000AOQ	ChIP-seq	ENCODE	1	1	paired	H3K27ac astrocyte	2/9/2017	https://www.encodeproject.org/files/ENCFF000CHK/@@download/ENCFF000CHK.fastq.gz
ENCSR000AOQ	ChIP-seq	ENCODE	2	1	paired	H3K27ac astrocyte	2/9/2017	https://www.encodeproject.org/files/ENCFF000CHH/@@download/ENCFF000CHH.fastq.gz
ENCSR905TYC	ChIP-seq	ENCODE	1	1	single	H3K27ac bipolar spindle neuron derived from induced pluripotent stem cell	2/9/2017	https://www.encodeproject.org/files/ENCFF214IZX/@@download/ENCFF214IZX.fastq.gz
ENCSR905TYC	ChIP-seq	ENCODE	2	1	single	H3K27ac bipolar spindle neuron derived from induced pluripotent stem cell	2/9/2017	https://www.encodeproject.org/files/ENCFF988WZZ/@@download/ENCFF988WZZ.fastq.gz
ENCSR748TFF	ChIP-seq	ENCODE	1	1	paired	H3K27ac body of pancreas female adult (53 years)	2/9/2017	https://www.encodeproject.org/files/ENCFF579QWM/@@download/ENCFF579QWM.fastq.gz,https://www.encodeproject.org/files/ENCFF517EHH/@@download/ENCFF517EHH.fastq.gz
ENCSR520BIM	ChIP-seq	ENCODE	1	1	paired	H3K27ac body of pancreas male adult (37 years)	2/9/2017	https://www.encodeproject.org/files/ENCFF770ACG/@@download/ENCFF770ACG.fastq.gz
ENCSR520BIM	ChIP-seq	ENCODE	1	2	paired	H3K27ac body of pancreas male adult (37 years)	2/9/2017	https://www.encodeproject.org/files/ENCFF479ECJ/@@download/ENCFF479ECJ.fastq.gz
ENCSR520BIM	ChIP-seq	ENCODE	2	1	paired	H3K27ac body of pancreas male adult (37 years)	2/9/2017	https://www.encodeproject.org/files/ENCFF133UID/@@download/ENCFF133UID.fastq.gz
ENCSR596PFU	ChIP-seq	ENCODE	1	1	paired	H3K27ac body of pancreas male adult (54 years)	2/9/2017	https://www.encodeproject.org/files/ENCFF015KLH/@@download/ENCFF015KLH.fastq.gz
ENCSR034ZKE	ChIP-seq	ENCODE	1	1	paired	H3K27ac breast epithelium female adult (53 years)	2/9/2017	https://www.encodeproject.org/files/ENCFF697YTU/@@download/ENCFF697YTU.fastq.gz,https://www.encodeproject.org/files/ENCFF737ZSN/@@download/ENCFF737ZSN.fastq.gz
ENCSR000NPF	ChIP-seq	ENCODE	1	1	paired	H3K27ac cardiac muscle cell	2/9/2017	https://www.encodeproject.org/files/ENCFF236ZHP/@@download/ENCFF236ZHP.fastq.gz,https://www.encodeproject.org/files/ENCFF143SXY/@@download/ENCFF143SXY.fastq.gz,https://www.encodeproject.org/files/ENCFF232TCS/@@download/ENCFF232TCS.fastq.gz,https://www.encodeproject.org/files/ENCFF766VGS/@@download/ENCFF766VGS.fastq.gz
ENCSR000NPF	ChIP-seq	ENCODE	2	1	paired	H3K27ac cardiac muscle cell	2/9/2017	https://www.encodeproject.org/files/ENCFF402UQN/@@download/ENCFF402UQN.fastq.gz,https://www.encodeproject.org/files/ENCFF577YKS/@@download/ENCFF577YKS.fastq.gz,https://www.encodeproject.org/files/ENCFF299TZK/@@download/ENCFF299TZK.fastq.gz,https://www.encodeproject.org/files/ENCFF366LCI/@@download/ENCFF366LCI.fastq.gz,https://www.encodeproject.org/files/ENCFF340KQN/@@download/ENCFF340KQN.fastq.gz…
ENCSR443UYU	ChIP-seq	ENCODE	1	1	paired	H3K27ac coronary artery female adult (53 years)	2/9/2017	https://www.encodeproject.org/files/ENCFF182ELC/@@download/ENCFF182ELC.fastq.gz,https://www.encodeproject.org/files/ENCFF091MNB/@@download/ENCFF091MNB.fastq.gz
ENCSR000ALB	ChIP-seq	ENCODE	1	1	paired	H3K27ac endothelial cell of umbilical vein newborn	2/9/2017	https://www.encodeproject.org/files/ENCFF000BSI/@@download/ENCFF000BSI.fastq.gz
ENCSR000ALB	ChIP-seq	ENCODE	2	1	paired	H3K27ac endothelial cell of umbilical vein newborn	2/9/2017	https://www.encodeproject.org/files/ENCFF000BSD/@@download/ENCFF000BSD.fastq.gz
ENCSR000ALB	ChIP-seq	ENCODE	3	1	paired	H3K27ac endothelial cell of umbilical vein newborn	2/9/2017	https://www.encodeproject.org/files/ENCFF000BRV/@@download/ENCFF000BRV.fastq.gz
ENCSR095YMD	ChIP-seq	ENCODE	1	1	paired	H3K27ac esophagus muscularis mucosa female adult (53 years)	2/9/2017	https://www.encodeproject.org/files/ENCFF512DRA/@@download/ENCFF512DRA.fastq.gz,https://www.encodeproject.org/files/ENCFF907WMK/@@download/ENCFF907WMK.fastq.gz
ENCSR909UAG	ChIP-seq	ENCODE	1	1	paired	H3K27ac esophagus squamous epithelium female adult (53 years)	2/9/2017	https://www.encodeproject.org/files/ENCFF804MSF/@@download/ENCFF804MSF.fastq.gz,https://www.encodeproject.org/files/ENCFF244ISL/@@download/ENCFF244ISL.fastq.gz,https://www.encodeproject.org/files/ENCFF976BRQ/@@download/ENCFF976BRQ.fastq.gz,https://www.encodeproject.org/files/ENCFF143SOY/@@download/ENCFF143SOY.fastq.gz
ENCSR007YOT	ChIP-seq	ENCODE	1	1	paired	H3K27ac fibroblast of arm male adult (53 years)	2/9/2017	https://www.encodeproject.org/files/ENCFF863CCQ/@@download/ENCFF863CCQ.fastq.gz
ENCSR007YOT	ChIP-seq	ENCODE	2	1	paired	H3K27ac fibroblast of arm male adult (53 years)	2/9/2017	https://www.encodeproject.org/files/ENCFF447BFL/@@download/ENCFF447BFL.fastq.gz
ENCSR000APN	ChIP-seq	ENCODE	1	1	paired	H3K27ac fibroblast of dermis	2/9/2017	https://www.encodeproject.org/files/ENCFF000CKG/@@download/ENCFF000CKG.fastq.gz
ENCSR000APN	ChIP-seq	ENCODE	2	1	paired	H3K27ac fibroblast of dermis	2/9/2017	https://www.encodeproject.org/files/ENCFF000CKH/@@download/ENCFF000CKH.fastq.gz
ENCSR000AMR	ChIP-seq	ENCODE	1	1	paired	H3K27ac fibroblast of lung female (11 year) and male adult (45 years)	2/9/2017	https://www.encodeproject.org/files/ENCFF000CRV/@@download/ENCFF000CRV.fastq.gz
ENCSR000AMR	ChIP-seq	ENCODE	2	1	paired	H3K27ac fibroblast of lung female (11 year) and male adult (45 years)	2/9/2017	https://www.encodeproject.org/files/ENCFF000CRS/@@download/ENCFF000CRS.fastq.gz
ENCSR000DPL	ChIP-seq	ENCODE	1	1	paired	H3K27ac fibroblast of lung male fetal (12 weeks)	2/9/2017	https://www.encodeproject.org/files/ENCFF001END/@@download/ENCFF001END.fastq.gz,https://www.encodeproject.org/files/ENCFF001ENE/@@download/ENCFF001ENE.fastq.gz
ENCSR736ALU	ChIP-seq	ENCODE	1	1	paired	H3K27ac gastrocnemius medialis female adult (53 years)	2/9/2017	https://www.encodeproject.org/files/ENCFF184LPK/@@download/ENCFF184LPK.fastq.gz,https://www.encodeproject.org/files/ENCFF789APL/@@download/ENCFF789APL.fastq.gz
ENCSR736ALU	ChIP-seq	ENCODE	2	1	paired	H3K27ac gastrocnemius medialis female adult (53 years)	2/9/2017	https://www.encodeproject.org/files/ENCFF298AKE/@@download/ENCFF298AKE.fastq.gz,https://www.encodeproject.org/files/ENCFF707VEV/@@download/ENCFF707VEV.fastq.gz
ENCSR801IPH	ChIP-seq	ENCODE	1	1	paired	H3K27ac gastrocnemius medialis male adult (37 years)	2/9/2017	https://www.encodeproject.org/files/ENCFF391EOT/@@download/ENCFF391EOT.fastq.gz
ENCSR801IPH	ChIP-seq	ENCODE	1	2	paired	H3K27ac gastrocnemius medialis male adult (37 years)	2/9/2017	https://www.encodeproject.org/files/ENCFF404QLW/@@download/ENCFF404QLW.fastq.gz
ENCSR801IPH	ChIP-seq	ENCODE	1	3	paired	H3K27ac gastrocnemius medialis male adult (37 years)	2/9/2017	https://www.encodeproject.org/files/ENCFF898WVK/@@download/ENCFF898WVK.fastq.gz
ENCSR801IPH	ChIP-seq	ENCODE	1	4	paired	H3K27ac gastrocnemius medialis male adult (37 years)	2/9/2017	https://www.encodeproject.org/files/ENCFF596HQA/@@download/ENCFF596HQA.fastq.gz
ENCSR801IPH	ChIP-seq	ENCODE	2	1	paired	H3K27ac gastrocnemius medialis male adult (37 years)	2/9/2017	https://www.encodeproject.org/files/ENCFF777GCN/@@download/ENCFF777GCN.fastq.gz
ENCSR801IPH	ChIP-seq	ENCODE	2	2	paired	H3K27ac gastrocnemius medialis male adult (37 years)	2/9/2017	https://www.encodeproject.org/files/ENCFF175LIK/@@download/ENCFF175LIK.fastq.gz
ENCSR948YYZ	ChIP-seq	ENCODE	1	1	paired	H3K27ac gastrocnemius medialis male adult (54 years)	2/9/2017	https://www.encodeproject.org/files/ENCFF454TGL/@@download/ENCFF454TGL.fastq.gz
ENCSR948YYZ	ChIP-seq	ENCODE	2	1	paired	H3K27ac gastrocnemius medialis male adult (54 years)	2/9/2017	https://www.encodeproject.org/files/ENCFF325UXV/@@download/ENCFF325UXV.fastq.gz
ENCSR677LBH	ChIP-seq	ENCODE	1	1	paired	H3K27ac gastroesophageal sphincter female adult (53 years)	2/9/2017	https://www.encodeproject.org/files/ENCFF864UBH/@@download/ENCFF864UBH.fastq.gz,https://www.encodeproject.org/files/ENCFF144BTL/@@download/ENCFF144BTL.fastq.gz,https://www.encodeproject.org/files/ENCFF220NMY/@@download/ENCFF220NMY.fastq.gz,https://www.encodeproject.org/files/ENCFF488BKS/@@download/ENCFF488BKS.fastq.gz
ENCSR854OXF	ChIP-seq	ENCODE	1	1	paired	H3K27ac heart left ventricle female adult (53 years)	2/9/2017	https://www.encodeproject.org/files/ENCFF762NSE/@@download/ENCFF762NSE.fastq.gz,https://www.encodeproject.org/files/ENCFF978HHN/@@download/ENCFF978HHN.fastq.gz
ENCSR507UDH	ChIP-seq	ENCODE	1	1	paired	H3K27ac hepatocyte derived from H9	2/9/2017	https://www.encodeproject.org/files/ENCFF343XGX/@@download/ENCFF343XGX.fastq.gz
ENCSR507UDH	ChIP-seq	ENCODE	1	2	paired	H3K27ac hepatocyte derived from H9	2/9/2017	https://www.encodeproject.org/files/ENCFF667AVG/@@download/ENCFF667AVG.fastq.gz
ENCSR507UDH	ChIP-seq	ENCODE	2	1	paired	H3K27ac hepatocyte derived from H9	2/9/2017	https://www.encodeproject.org/files/ENCFF778YPM/@@download/ENCFF778YPM.fastq.gz
ENCSR729ENO	ChIP-seq	ENCODE	1	1	single	H3K27ac induced pluripotent stem cell male adult (53 years) derived from fibroblast of arm	2/9/2017	https://www.encodeproject.org/files/ENCFF411MHC/@@download/ENCFF411MHC.fastq.gz
ENCSR729ENO	ChIP-seq	ENCODE	2	1	single	H3K27ac induced pluripotent stem cell male adult (53 years) derived from fibroblast of arm	2/9/2017	https://www.encodeproject.org/files/ENCFF114PLS/@@download/ENCFF114PLS.fastq.gz
ENCSR000ALK	ChIP-seq	ENCODE	1	1	paired	H3K27ac keratinocyte female	2/9/2017	https://www.encodeproject.org/files/ENCFF000CNN/@@download/ENCFF000CNN.fastq.gz
ENCSR000ALK	ChIP-seq	ENCODE	2	1	paired	H3K27ac keratinocyte female	2/9/2017	https://www.encodeproject.org/files/ENCFF000CNL/@@download/ENCFF000CNL.fastq.gz
ENCSR000ALK	ChIP-seq	ENCODE	3	1	paired	H3K27ac keratinocyte female	2/9/2017	https://www.encodeproject.org/files/ENCFF000CNF/@@download/ENCFF000CNF.fastq.gz
ENCSR000ALW	ChIP-seq	ENCODE	1	1	paired	H3K27ac mammary epithelial cell female (50 years)	2/9/2017	https://www.encodeproject.org/files/ENCFF000BIL/@@download/ENCFF000BIL.fastq.gz
ENCSR000ALW	ChIP-seq	ENCODE	2	1	paired	H3K27ac mammary epithelial cell female (50 years)	2/9/2017	https://www.encodeproject.org/files/ENCFF000BIM/@@download/ENCFF000BIM.fastq.gz
ENCSR092TTO	ChIP-seq	ENCODE	1	1	paired	H3K27ac mid-neurogenesis radial glial cells NONE and derived from H9, stably expressing fusion protein	2/9/2017	https://www.encodeproject.org/files/ENCFF996HGW/@@download/ENCFF996HGW.fastq.gz
ENCSR092TTO	ChIP-seq	ENCODE	2	1	paired	H3K27ac mid-neurogenesis radial glial cells NONE and derived from H9, stably expressing fusion protein	2/9/2017	https://www.encodeproject.org/files/ENCFF404YUQ/@@download/ENCFF404YUQ.fastq.gz
ENCSR000ANV	ChIP-seq	ENCODE	1	1	paired	H3K27ac myotube	2/9/2017	https://www.encodeproject.org/files/ENCFF000BOT/@@download/ENCFF000BOT.fastq.gz
ENCSR000ANV	ChIP-seq	ENCODE	2	1	paired	H3K27ac myotube	2/9/2017	https://www.encodeproject.org/files/ENCFF000BOU/@@download/ENCFF000BOU.fastq.gz
ENCSR124VOE	ChIP-seq	ENCODE	1	1	paired	H3K27ac neural cell	2/9/2017	https://www.encodeproject.org/files/ENCFF002AZH/@@download/ENCFF002AZH.fastq.gz
ENCSR124VOE	ChIP-seq	ENCODE	2	1	paired	H3K27ac neural cell	2/9/2017	https://www.encodeproject.org/files/ENCFF002AZW/@@download/ENCFF002AZW.fastq.gz
ENCSR449AXO	ChIP-seq	ENCODE	1	1	paired	H3K27ac neural progenitor cell derived from H9	2/9/2017	https://www.encodeproject.org/files/ENCFF785ZLV/@@download/ENCFF785ZLV.fastq.gz,https://www.encodeproject.org/files/ENCFF181EVF/@@download/ENCFF181EVF.fastq.gz,https://www.encodeproject.org/files/ENCFF860HDF/@@download/ENCFF860HDF.fastq.gz
ENCSR449AXO	ChIP-seq	ENCODE	2	1	paired	H3K27ac neural progenitor cell derived from H9	2/9/2017	https://www.encodeproject.org/files/ENCFF932YFI/@@download/ENCFF932YFI.fastq.gz
ENCSR842NGQ	ChIP-seq	ENCODE	1	1	paired	H3K27ac neuroepithelial stem cell NONE and derived from H9, stably expressing fusion protein	2/9/2017	https://www.encodeproject.org/files/ENCFF069PVZ/@@download/ENCFF069PVZ.fastq.gz
ENCSR842NGQ	ChIP-seq	ENCODE	2	1	paired	H3K27ac neuroepithelial stem cell NONE and derived from H9, stably expressing fusion protein	2/9/2017	https://www.encodeproject.org/files/ENCFF465TFC/@@download/ENCFF465TFC.fastq.gz
ENCSR267YXV	ChIP-seq	ENCODE	1	1	paired	H3K27ac neutrophil	2/9/2017	https://www.encodeproject.org/files/ENCFF355TKV/@@download/ENCFF355TKV.fastq.gz,https://www.encodeproject.org/files/ENCFF135DHL/@@download/ENCFF135DHL.fastq.gz
ENCSR267YXV	ChIP-seq	ENCODE	1	2	paired	H3K27ac neutrophil	2/9/2017	https://www.encodeproject.org/files/ENCFF554IFD/@@download/ENCFF554IFD.fastq.gz,https://www.encodeproject.org/files/ENCFF626POI/@@download/ENCFF626POI.fastq.gz,https://www.encodeproject.org/files/ENCFF177OIN/@@download/ENCFF177OIN.fastq.gz,https://www.encodeproject.org/files/ENCFF874HQL/@@download/ENCFF874HQL.fastq.gz
ENCSR267YXV	ChIP-seq	ENCODE	2	1	paired	H3K27ac neutrophil	2/9/2017	https://www.encodeproject.org/files/ENCFF755GNZ/@@download/ENCFF755GNZ.fastq.gz,https://www.encodeproject.org/files/ENCFF796DRE/@@download/ENCFF796DRE.fastq.gz
ENCSR000APH	ChIP-seq	ENCODE	1	1	paired	H3K27ac osteoblast	2/9/2017	https://www.encodeproject.org/files/ENCFF000CVS/@@download/ENCFF000CVS.fastq.gz
ENCSR000APH	ChIP-seq	ENCODE	2	1	paired	H3K27ac osteoblast	2/9/2017	https://www.encodeproject.org/files/ENCFF000CVU/@@download/ENCFF000CVU.fastq.gz
ENCSR829UDX	ChIP-seq	ENCODE	1	1	paired	H3K27ac radial glial cell NONE and derived from H9, stably expressing fusion protein	2/9/2017	https://www.encodeproject.org/files/ENCFF603MTX/@@download/ENCFF603MTX.fastq.gz
ENCSR829UDX	ChIP-seq	ENCODE	2	1	paired	H3K27ac radial glial cell NONE and derived from H9, stably expressing fusion protein	2/9/2017	https://www.encodeproject.org/files/ENCFF528SMK/@@download/ENCFF528SMK.fastq.gz
ENCSR593KDJ	ChIP-seq	ENCODE	1	1	paired	H3K27ac right atrium auricular region female adult (53 years)	2/9/2017	https://www.encodeproject.org/files/ENCFF231NGE/@@download/ENCFF231NGE.fastq.gz,https://www.encodeproject.org/files/ENCFF996SHZ/@@download/ENCFF996SHZ.fastq.gz
ENCSR981UJA	ChIP-seq	ENCODE	1	1	paired	H3K27ac right lobe of liver female adult (53 years)	2/9/2017	https://www.encodeproject.org/files/ENCFF931EZZ/@@download/ENCFF931EZZ.fastq.gz,https://www.encodeproject.org/files/ENCFF740NTK/@@download/ENCFF740NTK.fastq.gz
ENCSR981UJA	ChIP-seq	ENCODE	2	1	paired	H3K27ac right lobe of liver female adult (53 years)	2/9/2017	https://www.encodeproject.org/files/ENCFF020LUU/@@download/ENCFF020LUU.fastq.gz,https://www.encodeproject.org/files/ENCFF135NRF/@@download/ENCFF135NRF.fastq.gz
ENCSR268ZCF	ChIP-seq	ENCODE	1	1	paired	H3K27ac sigmoid colon female adult (53 years)	2/9/2017	https://www.encodeproject.org/files/ENCFF178GRO/@@download/ENCFF178GRO.fastq.gz,https://www.encodeproject.org/files/ENCFF847AST/@@download/ENCFF847AST.fastq.gz
ENCSR000ANF	ChIP-seq	ENCODE	1	1	paired	H3K27ac skeletal muscle myoblast male adult (22 years)	2/9/2017	https://www.encodeproject.org/files/ENCFF000BLI/@@download/ENCFF000BLI.fastq.gz
ENCSR000ANF	ChIP-seq	ENCODE	2	1	paired	H3K27ac skeletal muscle myoblast male adult (22 years)	2/9/2017	https://www.encodeproject.org/files/ENCFF000BLJ/@@download/ENCFF000BLJ.fastq.gz
ENCSR210ZPC	ChIP-seq	ENCODE	1	1	paired	H3K27ac smooth muscle cell derived from H9	2/9/2017	https://www.encodeproject.org/files/ENCFF325IYG/@@download/ENCFF325IYG.fastq.gz
ENCSR210ZPC	ChIP-seq	ENCODE	2	1	paired	H3K27ac smooth muscle cell derived from H9	2/9/2017	https://www.encodeproject.org/files/ENCFF586FTG/@@download/ENCFF586FTG.fastq.gz
ENCSR210ZPC	ChIP-seq	ENCODE	2	2	paired	H3K27ac smooth muscle cell derived from H9	2/9/2017	https://www.encodeproject.org/files/ENCFF489VEC/@@download/ENCFF489VEC.fastq.gz
ENCSR726HTS	ChIP-seq	ENCODE	1	1	paired	H3K27ac spleen female adult (53 years)	2/9/2017	https://www.encodeproject.org/files/ENCFF451NBT/@@download/ENCFF451NBT.fastq.gz,https://www.encodeproject.org/files/ENCFF234GKO/@@download/ENCFF234GKO.fastq.gz
ENCSR133NBJ	ChIP-seq	ENCODE	1	1	paired	H3K27ac stomach female adult (53 years)	2/9/2017	https://www.encodeproject.org/files/ENCFF628GCG/@@download/ENCFF628GCG.fastq.gz,https://www.encodeproject.org/files/ENCFF964NOS/@@download/ENCFF964NOS.fastq.gz
ENCSR015GFK	ChIP-seq	ENCODE	1	1	paired	H3K27ac thoracic aorta male adult (37 years)	2/9/2017	https://www.encodeproject.org/files/ENCFF124BGS/@@download/ENCFF124BGS.fastq.gz
ENCSR015GFK	ChIP-seq	ENCODE	2	1	paired	H3K27ac thoracic aorta male adult (37 years)	2/9/2017	https://www.encodeproject.org/files/ENCFF542CPV/@@download/ENCFF542CPV.fastq.gz,https://www.encodeproject.org/files/ENCFF135NMH/@@download/ENCFF135NMH.fastq.gz
ENCSR318HUC	ChIP-seq	ENCODE	1	2	paired	H3K27ac thoracic aorta male adult (54 years)	2/9/2017	https://www.encodeproject.org/files/ENCFF514FNB/@@download/ENCFF514FNB.fastq.gz
ENCSR716FUH	ChIP-seq	ENCODE	1	1	paired	H3K27ac thyroid gland female adult (53 years)	2/9/2017	https://www.encodeproject.org/files/ENCFF339ODV/@@download/ENCFF339ODV.fastq.gz,https://www.encodeproject.org/files/ENCFF870TZH/@@download/ENCFF870TZH.fastq.gz
ENCSR597BWL	ChIP-seq	ENCODE	1	1	paired	H3K27ac thyroid gland male adult (37 years)	2/9/2017	https://www.encodeproject.org/files/ENCFF570KZO/@@download/ENCFF570KZO.fastq.gz
ENCSR597BWL	ChIP-seq	ENCODE	2	1	paired	H3K27ac thyroid gland male adult (37 years)	2/9/2017	https://www.encodeproject.org/files/ENCFF176GZS/@@download/ENCFF176GZS.fastq.gz
ENCSR203KCB	ChIP-seq	ENCODE	1	1	paired	H3K27ac thyroid gland male adult (54 years)	2/9/2017	https://www.encodeproject.org/files/ENCFF209OKJ/@@download/ENCFF209OKJ.fastq.gz
ENCSR203KCB	ChIP-seq	ENCODE	1	2	paired	H3K27ac thyroid gland male adult (54 years)	2/9/2017	https://www.encodeproject.org/files/ENCFF214DHU/@@download/ENCFF214DHU.fastq.gz
ENCSR203KCB	ChIP-seq	ENCODE	2	3	paired	H3K27ac thyroid gland male adult (54 years)	2/9/2017	https://www.encodeproject.org/files/ENCFF330KKH/@@download/ENCFF330KKH.fastq.gz
ENCSR203KCB	ChIP-seq	ENCODE	2	4	paired	H3K27ac thyroid gland male adult (54 years)	2/9/2017	https://www.encodeproject.org/files/ENCFF343NQH/@@download/ENCFF343NQH.fastq.gz
ENCSR771YJT	ChIP-seq	ENCODE	1	1	paired	H3K27ac tibial nerve female adult (53 years)	2/9/2017	https://www.encodeproject.org/files/ENCFF075RQB/@@download/ENCFF075RQB.fastq.gz,https://www.encodeproject.org/files/ENCFF699EFW/@@download/ENCFF699EFW.fastq.gz
ENCSR208QRN	ChIP-seq	ENCODE	1	1	paired	H3K27ac transverse colon female adult (53 years)	2/9/2017	https://www.encodeproject.org/files/ENCFF359AHW/@@download/ENCFF359AHW.fastq.gz,https://www.encodeproject.org/files/ENCFF481TGO/@@download/ENCFF481TGO.fastq.gz
ENCSR738SXD	ChIP-seq	ENCODE	1	1	paired	H3K27ac upper lobe of left lung female adult (53 years)	2/9/2017	https://www.encodeproject.org/files/ENCFF949SUD/@@download/ENCFF949SUD.fastq.gz,https://www.encodeproject.org/files/ENCFF459LBY/@@download/ENCFF459LBY.fastq.gz
ENCSR249INE	ChIP-seq	ENCODE	1	1	paired	H3K27ac uterus female adult (53 years)	2/9/2017	https://www.encodeproject.org/files/ENCFF654XGY/@@download/ENCFF654XGY.fastq.gz,https://www.encodeproject.org/files/ENCFF072KDT/@@download/ENCFF072KDT.fastq.gz
ENCSR718BTD	ChIP-seq	ENCODE	1	1	paired	H3K27ac vagina female adult (53 years)	2/9/2017	https://www.encodeproject.org/files/ENCFF095LCX/@@download/ENCFF095LCX.fastq.gz,https://www.encodeproject.org/files/ENCFF178BTN/@@download/ENCFF178BTN.fastq.gz
ENCSR718BTD	ChIP-seq	ENCODE	2	1	paired	H3K27ac vagina female adult (53 years)	2/9/2017	https://www.encodeproject.org/files/ENCFF340HVH/@@download/ENCFF340HVH.fastq.gz,https://www.encodeproject.org/files/ENCFF618JJH/@@download/ENCFF618JJH.fastq.gz
ENCSR000AUJ	ChIP-seq	ENCODE	1	1	paired	H3K27me3 A549 treated with dexamethasone	2/9/2017	https://www.encodeproject.org/files/ENCFF000AKW/@@download/ENCFF000AKW.fastq.gz
ENCSR000AUJ	ChIP-seq	ENCODE	2	2	paired	H3K27me3 A549 treated with dexamethasone	2/9/2017	https://www.encodeproject.org/files/ENCFF000AKV/@@download/ENCFF000AKV.fastq.gz
ENCSR000AUK	ChIP-seq	ENCODE	1	1	paired	H3K27me3 A549 treated with ethanol	2/9/2017	https://www.encodeproject.org/files/ENCFF000ALK/@@download/ENCFF000ALK.fastq.gz
ENCSR000AUK	ChIP-seq	ENCODE	2	2	paired	H3K27me3 A549 treated with ethanol	2/9/2017	https://www.encodeproject.org/files/ENCFF000ALD/@@download/ENCFF000ALD.fastq.gz
ENCSR747BYL	ChIP-seq	ENCODE	1	1	paired	H3K27me3 A673	2/9/2017	https://www.encodeproject.org/files/ENCFF561VTH/@@download/ENCFF561VTH.fastq.gz,https://www.encodeproject.org/files/ENCFF869KSG/@@download/ENCFF869KSG.fastq.gz,https://www.encodeproject.org/files/ENCFF807OXX/@@download/ENCFF807OXX.fastq.gz
ENCSR747BYL	ChIP-seq	ENCODE	2	1	paired	H3K27me3 A673	2/9/2017	https://www.encodeproject.org/files/ENCFF332WSR/@@download/ENCFF332WSR.fastq.gz,https://www.encodeproject.org/files/ENCFF136PTA/@@download/ENCFF136PTA.fastq.gz,https://www.encodeproject.org/files/ENCFF708XHD/@@download/ENCFF708XHD.fastq.gz
ENCSR747BYL	ChIP-seq	ENCODE	2	2	single	H3K27me3 A673	2/9/2017	https://www.encodeproject.org/files/ENCFF332WSR/@@download/ENCFF332WSR.fastq.gz,https://www.encodeproject.org/files/ENCFF136PTA/@@download/ENCFF136PTA.fastq.gz,https://www.encodeproject.org/files/ENCFF708XHD/@@download/ENCFF708XHD.fastq.gz
ENCSR475NLR	ChIP-seq	ENCODE	1	1	paired	H3K27me3 ACC112	2/9/2017	https://www.encodeproject.org/files/ENCFF002AWV/@@download/ENCFF002AWV.fastq.gz
ENCSR475NLR	ChIP-seq	ENCODE	2	1	paired	H3K27me3 ACC112	2/9/2017	https://www.encodeproject.org/files/ENCFF002AWO/@@download/ENCFF002AWO.fastq.gz,https://www.encodeproject.org/files/ENCFF482AMF/@@download/ENCFF482AMF.fastq.gz,https://www.encodeproject.org/files/ENCFF011QMA/@@download/ENCFF011QMA.fastq.gz
ENCSR162DGX	ChIP-seq	ENCODE	1	1	paired	H3K27me3 B cell female adult (27 years)	2/9/2017	https://www.encodeproject.org/files/ENCFF864CRK/@@download/ENCFF864CRK.fastq.gz,https://www.encodeproject.org/files/ENCFF726BGD/@@download/ENCFF726BGD.fastq.gz,https://www.encodeproject.org/files/ENCFF257BOR/@@download/ENCFF257BOR.fastq.gz
ENCSR162DGX	ChIP-seq	ENCODE	2	1	paired	H3K27me3 B cell female adult (27 years)	2/9/2017	https://www.encodeproject.org/files/ENCFF500ATS/@@download/ENCFF500ATS.fastq.gz
ENCSR000ASK	ChIP-seq	ENCODE	1	1	paired	H3K27me3 CD14-positive monocyte female	2/9/2017	https://www.encodeproject.org/files/ENCFF000CEV/@@download/ENCFF000CEV.fastq.gz
ENCSR000DWM	ChIP-seq	ENCODE	1	1	paired	H3K27me3 CD14-positive monocyte female	2/9/2017	https://www.encodeproject.org/files/ENCFF001FYR/@@download/ENCFF001FYR.fastq.gz
ENCSR000ASK	ChIP-seq	ENCODE	2	1	paired	H3K27me3 CD14-positive monocyte female	2/9/2017	https://www.encodeproject.org/files/ENCFF000CEU/@@download/ENCFF000CEU.fastq.gz
ENCSR000DQL	ChIP-seq	ENCODE	1	1	paired	H3K27me3 Caco-2	2/9/2017	https://www.encodeproject.org/files/ENCFF001ESM/@@download/ENCFF001ESM.fastq.gz
ENCSR000DQL	ChIP-seq	ENCODE	2	1	paired	H3K27me3 Caco-2	2/9/2017	https://www.encodeproject.org/files/ENCFF001ESL/@@download/ENCFF001ESL.fastq.gz
ENCSR000ASX	ChIP-seq	ENCODE	1	1	paired	H3K27me3 DND-41	2/9/2017	https://www.encodeproject.org/files/ENCFF000AQN/@@download/ENCFF000AQN.fastq.gz
ENCSR200OBC	ChIP-seq	ENCODE	1	1	paired	H3K27me3 DND-41	2/9/2017	https://www.encodeproject.org/files/ENCFF369ZPT/@@download/ENCFF369ZPT.fastq.gz,https://www.encodeproject.org/files/ENCFF694MDP/@@download/ENCFF694MDP.fastq.gz
ENCSR200OBC	ChIP-seq	ENCODE	1	2	paired	H3K27me3 DND-41	2/9/2017	https://www.encodeproject.org/files/ENCFF438GPS/@@download/ENCFF438GPS.fastq.gz,https://www.encodeproject.org/files/ENCFF282GEI/@@download/ENCFF282GEI.fastq.gz
ENCSR000ASX	ChIP-seq	ENCODE	2	1	paired	H3K27me3 DND-41	2/9/2017	https://www.encodeproject.org/files/ENCFF000AQR/@@download/ENCFF000AQR.fastq.gz
ENCSR350RYG	ChIP-seq	ENCODE	1	1	paired	H3K27me3 DOHH2	2/9/2017	https://www.encodeproject.org/files/ENCFF002BAL/@@download/ENCFF002BAL.fastq.gz,https://www.encodeproject.org/files/ENCFF072XFE/@@download/ENCFF072XFE.fastq.gz,https://www.encodeproject.org/files/ENCFF250WGI/@@download/ENCFF250WGI.fastq.gz
ENCSR350RYG	ChIP-seq	ENCODE	2	1	paired	H3K27me3 DOHH2	2/9/2017	https://www.encodeproject.org/files/ENCFF002BCE/@@download/ENCFF002BCE.fastq.gz,https://www.encodeproject.org/files/ENCFF309TML/@@download/ENCFF309TML.fastq.gz,https://www.encodeproject.org/files/ENCFF404XXP/@@download/ENCFF404XXP.fastq.gz
ENCSR000DQU	ChIP-seq	ENCODE	1	1	paired	H3K27me3 GM06990	2/9/2017	https://www.encodeproject.org/files/ENCFF001EUN/@@download/ENCFF001EUN.fastq.gz
ENCSR000DQU	ChIP-seq	ENCODE	2	1	paired	H3K27me3 GM06990	2/9/2017	https://www.encodeproject.org/files/ENCFF001EUM/@@download/ENCFF001EUM.fastq.gz
ENCSR000AKD	ChIP-seq	ENCODE	1	1	paired	H3K27me3 GM12878	2/9/2017	https://www.encodeproject.org/files/ENCFF000ASZ/@@download/ENCFF000ASZ.fastq.gz
ENCSR000DRX	ChIP-seq	ENCODE	1	1	paired	H3K27me3 GM12878	2/9/2017	https://www.encodeproject.org/files/ENCFF001EXM/@@download/ENCFF001EXM.fastq.gz
ENCSR000DRX	ChIP-seq	ENCODE	2	1	paired	H3K27me3 GM12878	2/9/2017	https://www.encodeproject.org/files/ENCFF001EXO/@@download/ENCFF001EXO.fastq.gz
ENCSR000AKD	ChIP-seq	ENCODE	2	1	paired	H3K27me3 GM12878	2/9/2017	https://www.encodeproject.org/files/ENCFF000ASV/@@download/ENCFF000ASV.fastq.gz
ENCSR000ALU	ChIP-seq	ENCODE	1	1	paired	H3K27me3 H1-hESC	2/9/2017	https://www.encodeproject.org/files/ENCFF000AWX/@@download/ENCFF000AWX.fastq.gz
ENCSR000ALU	ChIP-seq	ENCODE	2	2	paired	H3K27me3 H1-hESC	2/9/2017	https://www.encodeproject.org/files/ENCFF000AWY/@@download/ENCFF000AWY.fastq.gz
ENCSR000DST	ChIP-seq	ENCODE	1	1	paired	H3K27me3 H7-hESC	2/9/2017	https://www.encodeproject.org/files/ENCFF001FCJ/@@download/ENCFF001FCJ.fastq.gz
ENCSR000DST	ChIP-seq	ENCODE	2	1	paired	H3K27me3 H7-hESC	2/9/2017	https://www.encodeproject.org/files/ENCFF001FCK/@@download/ENCFF001FCK.fastq.gz
ENCSR754VAJ	ChIP-seq	ENCODE	1	1	paired	H3K27me3 H9 stably expressing fusion protein	2/9/2017	https://www.encodeproject.org/files/ENCFF942UDZ/@@download/ENCFF942UDZ.fastq.gz
ENCSR754VAJ	ChIP-seq	ENCODE	2	1	paired	H3K27me3 H9 stably expressing fusion protein	2/9/2017	https://www.encodeproject.org/files/ENCFF007RAN/@@download/ENCFF007RAN.fastq.gz
ENCSR810BDB	ChIP-seq	ENCODE	1	1	paired	H3K27me3 HCT116	2/9/2017	https://www.encodeproject.org/files/ENCFF851YMW/@@download/ENCFF851YMW.fastq.gz
ENCSR810BDB	ChIP-seq	ENCODE	2	1	single	H3K27me3 HCT116	2/9/2017	https://www.encodeproject.org/files/ENCFF281SBT/@@download/ENCFF281SBT.fastq.gz
ENCSR000APB	ChIP-seq	ENCODE	1	1	paired	H3K27me3 HeLa-S3	2/9/2017	https://www.encodeproject.org/files/ENCFF000BCE/@@download/ENCFF000BCE.fastq.gz
ENCSR000APB	ChIP-seq	ENCODE	2	1	paired	H3K27me3 HeLa-S3	2/9/2017	https://www.encodeproject.org/files/ENCFF000BCI/@@download/ENCFF000BCI.fastq.gz
ENCSR000DTY	ChIP-seq	ENCODE	1	1	paired	H3K27me3 HeLa-S3 G1b phase	2/9/2017	https://www.encodeproject.org/files/ENCFF001FKM/@@download/ENCFF001FKM.fastq.gz
ENCSR000DTY	ChIP-seq	ENCODE	2	1	paired	H3K27me3 HeLa-S3 G1b phase	2/9/2017	https://www.encodeproject.org/files/ENCFF001FKI/@@download/ENCFF001FKI.fastq.gz
ENCSR000AOL	ChIP-seq	ENCODE	1	1	paired	H3K27me3 HepG2	2/9/2017	https://www.encodeproject.org/files/ENCFF000BFU/@@download/ENCFF000BFU.fastq.gz
ENCSR000DUE	ChIP-seq	ENCODE	1	1	paired	H3K27me3 HepG2	2/9/2017	https://www.encodeproject.org/files/ENCFF001FLQ/@@download/ENCFF001FLQ.fastq.gz
ENCSR000AOL	ChIP-seq	ENCODE	2	1	paired	H3K27me3 HepG2	2/9/2017	https://www.encodeproject.org/files/ENCFF000BFR/@@download/ENCFF000BFR.fastq.gz
ENCSR000DUE	ChIP-seq	ENCODE	2	1	paired	H3K27me3 HepG2	2/9/2017	https://www.encodeproject.org/files/ENCFF001FLT/@@download/ENCFF001FLT.fastq.gz
ENCSR000DWC	ChIP-seq	ENCODE	1	1	paired	H3K27me3 K562	2/9/2017	https://www.encodeproject.org/files/ENCFF001FWK/@@download/ENCFF001FWK.fastq.gz
ENCSR000EWB	ChIP-seq	ENCODE	1	1	paired	H3K27me3 K562	2/9/2017	https://www.encodeproject.org/files/ENCFF000VDN/@@download/ENCFF000VDN.fastq.gz
ENCSR000AKQ	ChIP-seq	ENCODE	1	1	paired	H3K27me3 K562	2/9/2017	https://www.encodeproject.org/files/ENCFF000BXP/@@download/ENCFF000BXP.fastq.gz
ENCSR000DWC	ChIP-seq	ENCODE	2	1	paired	H3K27me3 K562	2/9/2017	https://www.encodeproject.org/files/ENCFF001FWM/@@download/ENCFF001FWM.fastq.gz
ENCSR000AKQ	ChIP-seq	ENCODE	2	1	paired	H3K27me3 K562	2/9/2017	https://www.encodeproject.org/files/ENCFF000BXN/@@download/ENCFF000BXN.fastq.gz
ENCSR000EWB	ChIP-seq	ENCODE	2	1	paired	H3K27me3 K562	2/9/2017	https://www.encodeproject.org/files/ENCFF000VDP/@@download/ENCFF000VDP.fastq.gz
ENCSR474VGQ	ChIP-seq	ENCODE	1	1	single	H3K27me3 KMS-11	2/9/2017	https://www.encodeproject.org/files/ENCFF199JVE/@@download/ENCFF199JVE.fastq.gz
ENCSR474VGQ	ChIP-seq	ENCODE	2	1	paired	H3K27me3 KMS-11	2/9/2017	https://www.encodeproject.org/files/ENCFF451VPP/@@download/ENCFF451VPP.fastq.gz
ENCSR963HAR	ChIP-seq	ENCODE	1	1	paired	H3K27me3 Karpas-422	2/9/2017	https://www.encodeproject.org/files/ENCFF002ATX/@@download/ENCFF002ATX.fastq.gz,https://www.encodeproject.org/files/ENCFF825OTF/@@download/ENCFF825OTF.fastq.gz,https://www.encodeproject.org/files/ENCFF385XII/@@download/ENCFF385XII.fastq.gz
ENCSR963HAR	ChIP-seq	ENCODE	1	2	paired	H3K27me3 Karpas-422	2/9/2017	https://www.encodeproject.org/files/ENCFF002AZK/@@download/ENCFF002AZK.fastq.gz
ENCSR963HAR	ChIP-seq	ENCODE	2	1	paired	H3K27me3 Karpas-422	2/9/2017	https://www.encodeproject.org/files/ENCFF002AVG/@@download/ENCFF002AVG.fastq.gz,https://www.encodeproject.org/files/ENCFF246LDW/@@download/ENCFF246LDW.fastq.gz,https://www.encodeproject.org/files/ENCFF608HTP/@@download/ENCFF608HTP.fastq.gz
ENCSR183CQK	ChIP-seq	ENCODE	1	1	paired	H3K27me3 Loucy	2/9/2017	https://www.encodeproject.org/files/ENCFF590CFV/@@download/ENCFF590CFV.fastq.gz,https://www.encodeproject.org/files/ENCFF094MAV/@@download/ENCFF094MAV.fastq.gz
ENCSR183CQK	ChIP-seq	ENCODE	2	1	paired	H3K27me3 Loucy	2/9/2017	https://www.encodeproject.org/files/ENCFF002AVU/@@download/ENCFF002AVU.fastq.gz
ENCSR761DLU	ChIP-seq	ENCODE	1	1	paired	H3K27me3 MCF-7	2/9/2017	https://www.encodeproject.org/files/ENCFF250WAH/@@download/ENCFF250WAH.fastq.gz
ENCSR000EWP	ChIP-seq	ENCODE	1	1	paired	H3K27me3 MCF-7	2/9/2017	https://www.encodeproject.org/files/ENCFF000VFU/@@download/ENCFF000VFU.fastq.gz
ENCSR000EWP	ChIP-seq	ENCODE	2	1	paired	H3K27me3 MCF-7	2/9/2017	https://www.encodeproject.org/files/ENCFF000VFW/@@download/ENCFF000VFW.fastq.gz,https://www.encodeproject.org/files/ENCFF000VFY/@@download/ENCFF000VFY.fastq.gz
ENCSR761DLU	ChIP-seq	ENCODE	2	1	paired	H3K27me3 MCF-7	2/9/2017	https://www.encodeproject.org/files/ENCFF023EPH/@@download/ENCFF023EPH.fastq.gz,https://www.encodeproject.org/files/ENCFF134NCG/@@download/ENCFF134NCG.fastq.gz,https://www.encodeproject.org/files/ENCFF738ERP/@@download/ENCFF738ERP.fastq.gz
ENCSR404LJZ	ChIP-seq	ENCODE	1	1	paired	H3K27me3 MM.1S	2/9/2017	https://www.encodeproject.org/files/ENCFF553XHZ/@@download/ENCFF553XHZ.fastq.gz
ENCSR404LJZ	ChIP-seq	ENCODE	1	2	paired	H3K27me3 MM.1S	2/9/2017	https://www.encodeproject.org/files/ENCFF708OIN/@@download/ENCFF708OIN.fastq.gz
ENCSR404LJZ	ChIP-seq	ENCODE	2	1	paired	H3K27me3 MM.1S	2/9/2017	https://www.encodeproject.org/files/ENCFF425JDD/@@download/ENCFF425JDD.fastq.gz
ENCSR000EXE	ChIP-seq	ENCODE	1	1	paired	H3K27me3 NT2/D1	2/9/2017	https://www.encodeproject.org/files/ENCFF000VHU/@@download/ENCFF000VHU.fastq.gz
ENCSR000EXE	ChIP-seq	ENCODE	2	1	paired	H3K27me3 NT2/D1	2/9/2017	https://www.encodeproject.org/files/ENCFF000VHS/@@download/ENCFF000VHS.fastq.gz
ENCSR859JNA	ChIP-seq	ENCODE	1	1	paired	H3K27me3 OCI-LY1	2/9/2017	https://www.encodeproject.org/files/ENCFF002BBK/@@download/ENCFF002BBK.fastq.gz
ENCSR859JNA	ChIP-seq	ENCODE	2	1	paired	H3K27me3 OCI-LY1	2/9/2017	https://www.encodeproject.org/files/ENCFF637NPE/@@download/ENCFF637NPE.fastq.gz
ENCSR867TPP	ChIP-seq	ENCODE	1	1	paired	H3K27me3 OCI-LY3	2/9/2017	https://www.encodeproject.org/files/ENCFF002BCC/@@download/ENCFF002BCC.fastq.gz,https://www.encodeproject.org/files/ENCFF611MCK/@@download/ENCFF611MCK.fastq.gz,https://www.encodeproject.org/files/ENCFF969JAR/@@download/ENCFF969JAR.fastq.gz
ENCSR867TPP	ChIP-seq	ENCODE	2	1	paired	H3K27me3 OCI-LY3	2/9/2017	https://www.encodeproject.org/files/ENCFF002AUD/@@download/ENCFF002AUD.fastq.gz,https://www.encodeproject.org/files/ENCFF424BOE/@@download/ENCFF424BOE.fastq.gz,https://www.encodeproject.org/files/ENCFF572GCB/@@download/ENCFF572GCB.fastq.gz
ENCSR752KQT	ChIP-seq	ENCODE	1	1	paired	H3K27me3 OCI-LY7	2/9/2017	https://www.encodeproject.org/files/ENCFF002BBH/@@download/ENCFF002BBH.fastq.gz
ENCSR752KQT	ChIP-seq	ENCODE	2	1	paired	H3K27me3 OCI-LY7	2/9/2017	https://www.encodeproject.org/files/ENCFF002AYP/@@download/ENCFF002AYP.fastq.gz
ENCSR881TWJ	ChIP-seq	ENCODE	1	1	paired	H3K27me3 PC-3	2/9/2017	https://www.encodeproject.org/files/ENCFF281ZEA/@@download/ENCFF281ZEA.fastq.gz,https://www.encodeproject.org/files/ENCFF454VSX/@@download/ENCFF454VSX.fastq.gz,https://www.encodeproject.org/files/ENCFF695YQQ/@@download/ENCFF695YQQ.fastq.gz
ENCSR881TWJ	ChIP-seq	ENCODE	2	1	paired	H3K27me3 PC-3	2/9/2017	https://www.encodeproject.org/files/ENCFF299BLB/@@download/ENCFF299BLB.fastq.gz
ENCSR726LZG	ChIP-seq	ENCODE	1	1	single	H3K27me3 PC-9	2/9/2017	https://www.encodeproject.org/files/ENCFF898PUQ/@@download/ENCFF898PUQ.fastq.gz
ENCSR726LZG	ChIP-seq	ENCODE	2	1	paired	H3K27me3 PC-9	2/9/2017	https://www.encodeproject.org/files/ENCFF887WTL/@@download/ENCFF887WTL.fastq.gz
ENCSR000FCO	ChIP-seq	ENCODE	1	1	paired	H3K27me3 Panc1	2/9/2017	https://www.encodeproject.org/files/ENCFF002AAI/@@download/ENCFF002AAI.fastq.gz
ENCSR000FCO	ChIP-seq	ENCODE	2	1	paired	H3K27me3 Panc1	2/9/2017	https://www.encodeproject.org/files/ENCFF002AAJ/@@download/ENCFF002AAJ.fastq.gz
ENCSR982PLJ	ChIP-seq	ENCODE	1	1	paired	H3K27me3 Peyer's patch female adult (53 years)	2/9/2017	https://www.encodeproject.org/files/ENCFF897ROS/@@download/ENCFF897ROS.fastq.gz,https://www.encodeproject.org/files/ENCFF641XDE/@@download/ENCFF641XDE.fastq.gz
ENCSR143HBU	ChIP-seq	ENCODE	1	1	paired	H3K27me3 SK-N-MC	2/9/2017	https://www.encodeproject.org/files/ENCFF002AWB/@@download/ENCFF002AWB.fastq.gz
ENCSR143HBU	ChIP-seq	ENCODE	2	1	paired	H3K27me3 SK-N-MC	2/9/2017	https://www.encodeproject.org/files/ENCFF002AUO/@@download/ENCFF002AUO.fastq.gz
ENCSR914QOK	ChIP-seq	ENCODE	1	1	paired	H3K27me3 SK-N-SH	2/9/2017	https://www.encodeproject.org/files/ENCFF557DAH/@@download/ENCFF557DAH.fastq.gz
ENCSR914QOK	ChIP-seq	ENCODE	2	1	single	H3K27me3 SK-N-SH	2/9/2017	https://www.encodeproject.org/files/ENCFF968XEI/@@download/ENCFF968XEI.fastq.gz
ENCSR000DXP	ChIP-seq	ENCODE	1	1	paired	H3K27me3 SK-N-SH treated with all-trans-retinoic acid	2/9/2017	https://www.encodeproject.org/files/ENCFF001GFA/@@download/ENCFF001GFA.fastq.gz
ENCSR000DXP	ChIP-seq	ENCODE	2	1	paired	H3K27me3 SK-N-SH treated with all-trans-retinoic acid	2/9/2017	https://www.encodeproject.org/files/ENCFF001GFF/@@download/ENCFF001GFF.fastq.gz
ENCSR511OIE	ChIP-seq	ENCODE	1	1	paired	H3K27me3 SUDHL6	2/9/2017	https://www.encodeproject.org/files/ENCFF002BAO/@@download/ENCFF002BAO.fastq.gz
ENCSR511OIE	ChIP-seq	ENCODE	1	2	paired	H3K27me3 SUDHL6	2/9/2017	https://www.encodeproject.org/files/ENCFF002BAQ/@@download/ENCFF002BAQ.fastq.gz
ENCSR511OIE	ChIP-seq	ENCODE	2	1	paired	H3K27me3 SUDHL6	2/9/2017	https://www.encodeproject.org/files/ENCFF002AWF/@@download/ENCFF002AWF.fastq.gz
ENCSR511OIE	ChIP-seq	ENCODE	2	2	paired	H3K27me3 SUDHL6	2/9/2017	https://www.encodeproject.org/files/ENCFF002AUF/@@download/ENCFF002AUF.fastq.gz
ENCSR103QHX	ChIP-seq	ENCODE	1	1	paired	H3K27me3 ascending aorta female adult (51 year)	2/9/2017	https://www.encodeproject.org/files/ENCFF696JUO/@@download/ENCFF696JUO.fastq.gz,https://www.encodeproject.org/files/ENCFF244YXH/@@download/ENCFF244YXH.fastq.gz,https://www.encodeproject.org/files/ENCFF491PHM/@@download/ENCFF491PHM.fastq.gz,https://www.encodeproject.org/files/ENCFF782TPX/@@download/ENCFF782TPX.fastq.gz
ENCSR589GII	ChIP-seq	ENCODE	1	1	paired	H3K27me3 ascending aorta female adult (53 years)	2/9/2017	https://www.encodeproject.org/files/ENCFF830PWL/@@download/ENCFF830PWL.fastq.gz,https://www.encodeproject.org/files/ENCFF888QUQ/@@download/ENCFF888QUQ.fastq.gz
ENCSR000AOR	ChIP-seq	ENCODE	1	1	paired	H3K27me3 astrocyte	2/9/2017	https://www.encodeproject.org/files/ENCFF000CHN/@@download/ENCFF000CHN.fastq.gz
ENCSR000AOR	ChIP-seq	ENCODE	2	1	paired	H3K27me3 astrocyte	2/9/2017	https://www.encodeproject.org/files/ENCFF000CHR/@@download/ENCFF000CHR.fastq.gz
ENCSR472SEY	ChIP-seq	ENCODE	1	1	single	H3K27me3 bipolar spindle neuron derived from induced pluripotent stem cell	2/9/2017	https://www.encodeproject.org/files/ENCFF765LQM/@@download/ENCFF765LQM.fastq.gz
ENCSR472SEY	ChIP-seq	ENCODE	2	1	single	H3K27me3 bipolar spindle neuron derived from induced pluripotent stem cell	2/9/2017	https://www.encodeproject.org/files/ENCFF904UMM/@@download/ENCFF904UMM.fastq.gz
ENCSR903GLL	ChIP-seq	ENCODE	1	1	paired	H3K27me3 body of pancreas female adult (53 years)	2/9/2017	https://www.encodeproject.org/files/ENCFF756OIN/@@download/ENCFF756OIN.fastq.gz,https://www.encodeproject.org/files/ENCFF504LCB/@@download/ENCFF504LCB.fastq.gz
ENCSR977CEC	ChIP-seq	ENCODE	1	1	paired	H3K27me3 body of pancreas male adult (37 years)	2/9/2017	https://www.encodeproject.org/files/ENCFF990SGG/@@download/ENCFF990SGG.fastq.gz
ENCSR774CFO	ChIP-seq	ENCODE	1	1	paired	H3K27me3 body of pancreas male adult (54 years)	2/9/2017	https://www.encodeproject.org/files/ENCFF901KFC/@@download/ENCFF901KFC.fastq.gz,https://www.encodeproject.org/files/ENCFF556WOH/@@download/ENCFF556WOH.fastq.gz,https://www.encodeproject.org/files/ENCFF880JQP/@@download/ENCFF880JQP.fastq.gz,https://www.encodeproject.org/files/ENCFF574AEY/@@download/ENCFF574AEY.fastq.gz,https://www.encodeproject.org/files/ENCFF920FIQ/@@download/ENCFF920FIQ.fastq.gz
ENCSR770WSE	ChIP-seq	ENCODE	1	1	paired	H3K27me3 breast epithelium female adult (53 years)	2/9/2017	https://www.encodeproject.org/files/ENCFF229RRR/@@download/ENCFF229RRR.fastq.gz,https://www.encodeproject.org/files/ENCFF942XTX/@@download/ENCFF942XTX.fastq.gz,https://www.encodeproject.org/files/ENCFF178NFV/@@download/ENCFF178NFV.fastq.gz,https://www.encodeproject.org/files/ENCFF141YPR/@@download/ENCFF141YPR.fastq.gz
ENCSR000DXK	ChIP-seq	ENCODE	1	1	paired	H3K27me3 bronchial epithelial cell	2/9/2017	https://www.encodeproject.org/files/ENCFF001GCT/@@download/ENCFF001GCT.fastq.gz
ENCSR000DXK	ChIP-seq	ENCODE	2	1	paired	H3K27me3 bronchial epithelial cell	2/9/2017	https://www.encodeproject.org/files/ENCFF001GCU/@@download/ENCFF001GCU.fastq.gz
ENCSR000DSJ	ChIP-seq	ENCODE	1	1	paired	H3K27me3 cardiac mesoderm	2/9/2017	https://www.encodeproject.org/files/ENCFF001FBX/@@download/ENCFF001FBX.fastq.gz
ENCSR000DSL	ChIP-seq	ENCODE	1	1	paired	H3K27me3 cardiac mesoderm	2/9/2017	https://www.encodeproject.org/files/ENCFF001FBG/@@download/ENCFF001FBG.fastq.gz
ENCSR000DSK	ChIP-seq	ENCODE	1	1	paired	H3K27me3 cardiac mesoderm	2/9/2017	https://www.encodeproject.org/files/ENCFF001FBQ/@@download/ENCFF001FBQ.fastq.gz
ENCSR000DSM	ChIP-seq	ENCODE	1	1	paired	H3K27me3 cardiac mesoderm	2/9/2017	https://www.encodeproject.org/files/ENCFF001FAX/@@download/ENCFF001FAX.fastq.gz
ENCSR000DSJ	ChIP-seq	ENCODE	2	1	paired	H3K27me3 cardiac mesoderm	2/9/2017	https://www.encodeproject.org/files/ENCFF001FCA/@@download/ENCFF001FCA.fastq.gz
ENCSR000DSK	ChIP-seq	ENCODE	2	1	paired	H3K27me3 cardiac mesoderm	2/9/2017	https://www.encodeproject.org/files/ENCFF001FBP/@@download/ENCFF001FBP.fastq.gz
ENCSR000DSL	ChIP-seq	ENCODE	2	1	paired	H3K27me3 cardiac mesoderm	2/9/2017	https://www.encodeproject.org/files/ENCFF001FBF/@@download/ENCFF001FBF.fastq.gz
ENCSR000DSM	ChIP-seq	ENCODE	2	1	paired	H3K27me3 cardiac mesoderm	2/9/2017	https://www.encodeproject.org/files/ENCFF001FAY/@@download/ENCFF001FAY.fastq.gz
ENCSR864LRY	ChIP-seq	ENCODE	1	1	paired	H3K27me3 cardiac muscle cell	2/9/2017	https://www.encodeproject.org/files/ENCFF773MOC/@@download/ENCFF773MOC.fastq.gz,https://www.encodeproject.org/files/ENCFF138BHG/@@download/ENCFF138BHG.fastq.gz,https://www.encodeproject.org/files/ENCFF667KFU/@@download/ENCFF667KFU.fastq.gz,https://www.encodeproject.org/files/ENCFF562HAT/@@download/ENCFF562HAT.fastq.gz
ENCSR864LRY	ChIP-seq	ENCODE	2	1	paired	H3K27me3 cardiac muscle cell	2/9/2017	https://www.encodeproject.org/files/ENCFF720MIH/@@download/ENCFF720MIH.fastq.gz,https://www.encodeproject.org/files/ENCFF944DOY/@@download/ENCFF944DOY.fastq.gz
ENCSR000DVO	ChIP-seq	ENCODE	1	1	paired	H3K27me3 endothelial cell of umbilical vein male newborn	2/9/2017	https://www.encodeproject.org/files/ENCFF001FSE/@@download/ENCFF001FSE.fastq.gz
ENCSR000DVO	ChIP-seq	ENCODE	2	1	paired	H3K27me3 endothelial cell of umbilical vein male newborn	2/9/2017	https://www.encodeproject.org/files/ENCFF001FSF/@@download/ENCFF001FSF.fastq.gz
ENCSR000AKK	ChIP-seq	ENCODE	1	1	paired	H3K27me3 endothelial cell of umbilical vein newborn	2/9/2017	https://www.encodeproject.org/files/ENCFF000BSK/@@download/ENCFF000BSK.fastq.gz
ENCSR000AKK	ChIP-seq	ENCODE	2	2	paired	H3K27me3 endothelial cell of umbilical vein newborn	2/9/2017	https://www.encodeproject.org/files/ENCFF000BSR/@@download/ENCFF000BSR.fastq.gz
ENCSR177CGN	ChIP-seq	ENCODE	1	1	paired	H3K27me3 esophagus muscularis mucosa female adult (53 years)	2/9/2017	https://www.encodeproject.org/files/ENCFF727JOC/@@download/ENCFF727JOC.fastq.gz,https://www.encodeproject.org/files/ENCFF471OKC/@@download/ENCFF471OKC.fastq.gz
ENCSR057BFO	ChIP-seq	ENCODE	1	1	paired	H3K27me3 esophagus squamous epithelium female adult (53 years)	2/9/2017	https://www.encodeproject.org/files/ENCFF769KKC/@@download/ENCFF769KKC.fastq.gz,https://www.encodeproject.org/files/ENCFF694RXF/@@download/ENCFF694RXF.fastq.gz,https://www.encodeproject.org/files/ENCFF792QAP/@@download/ENCFF792QAP.fastq.gz,https://www.encodeproject.org/files/ENCFF997GUE/@@download/ENCFF997GUE.fastq.gz
ENCSR866KFY	ChIP-seq	ENCODE	1	1	paired	H3K27me3 fibroblast of arm male adult (53 years)	2/9/2017	https://www.encodeproject.org/files/ENCFF773FIB/@@download/ENCFF773FIB.fastq.gz
ENCSR866KFY	ChIP-seq	ENCODE	2	1	paired	H3K27me3 fibroblast of arm male adult (53 years)	2/9/2017	https://www.encodeproject.org/files/ENCFF380NLA/@@download/ENCFF380NLA.fastq.gz
ENCSR000APO	ChIP-seq	ENCODE	1	1	paired	H3K27me3 fibroblast of dermis	2/9/2017	https://www.encodeproject.org/files/ENCFF000CKM/@@download/ENCFF000CKM.fastq.gz
ENCSR000APO	ChIP-seq	ENCODE	2	1	paired	H3K27me3 fibroblast of dermis	2/9/2017	https://www.encodeproject.org/files/ENCFF000CKN/@@download/ENCFF000CKN.fastq.gz
ENCSR000AMS	ChIP-seq	ENCODE	1	1	paired	H3K27me3 fibroblast of lung female (11 year) and male adult (45 years)	2/9/2017	https://www.encodeproject.org/files/ENCFF000CRX/@@download/ENCFF000CRX.fastq.gz
ENCSR000AMS	ChIP-seq	ENCODE	2	1	paired	H3K27me3 fibroblast of lung female (11 year) and male adult (45 years)	2/9/2017	https://www.encodeproject.org/files/ENCFF000CSA/@@download/ENCFF000CSA.fastq.gz
ENCSR000DPK	ChIP-seq	ENCODE	1	1	paired	H3K27me3 fibroblast of lung male fetal (12 weeks)	2/9/2017	https://www.encodeproject.org/files/ENCFF001ENK/@@download/ENCFF001ENK.fastq.gz,https://www.encodeproject.org/files/ENCFF001ENL/@@download/ENCFF001ENL.fastq.gz
ENCSR000DQG	ChIP-seq	ENCODE	1	1	paired	H3K27me3 foreskin fibroblast male newborn	2/9/2017	https://www.encodeproject.org/files/ENCFF001EQX/@@download/ENCFF001EQX.fastq.gz
ENCSR000DQG	ChIP-seq	ENCODE	2	1	paired	H3K27me3 foreskin fibroblast male newborn	2/9/2017	https://www.encodeproject.org/files/ENCFF001ERF/@@download/ENCFF001ERF.fastq.gz
ENCSR201OSX	ChIP-seq	ENCODE	1	1	paired	H3K27me3 gastrocnemius medialis female adult (53 years)	2/9/2017	https://www.encodeproject.org/files/ENCFF550EGJ/@@download/ENCFF550EGJ.fastq.gz,https://www.encodeproject.org/files/ENCFF531NRI/@@download/ENCFF531NRI.fastq.gz,https://www.encodeproject.org/files/ENCFF636NLM/@@download/ENCFF636NLM.fastq.gz,https://www.encodeproject.org/files/ENCFF387ZXK/@@download/ENCFF387ZXK.fastq.gz
ENCSR519WQH	ChIP-seq	ENCODE	1	1	paired	H3K27me3 gastrocnemius medialis male adult (37 years)	2/9/2017	https://www.encodeproject.org/files/ENCFF136SMN/@@download/ENCFF136SMN.fastq.gz,https://www.encodeproject.org/files/ENCFF143UPY/@@download/ENCFF143UPY.fastq.gz
ENCSR519WQH	ChIP-seq	ENCODE	2	1	paired	H3K27me3 gastrocnemius medialis male adult (37 years)	2/9/2017	https://www.encodeproject.org/files/ENCFF528IOQ/@@download/ENCFF528IOQ.fastq.gz,https://www.encodeproject.org/files/ENCFF679SJH/@@download/ENCFF679SJH.fastq.gz,https://www.encodeproject.org/files/ENCFF149ARH/@@download/ENCFF149ARH.fastq.gz
ENCSR423LXQ	ChIP-seq	ENCODE	1	1	paired	H3K27me3 gastrocnemius medialis male adult (54 years)	2/9/2017	https://www.encodeproject.org/files/ENCFF888MPQ/@@download/ENCFF888MPQ.fastq.gz,https://www.encodeproject.org/files/ENCFF977XYB/@@download/ENCFF977XYB.fastq.gz,https://www.encodeproject.org/files/ENCFF112QPL/@@download/ENCFF112QPL.fastq.gz
ENCSR988JLN	ChIP-seq	ENCODE	1	1	paired	H3K27me3 heart left ventricle female adult (53 years)	2/9/2017	https://www.encodeproject.org/files/ENCFF434IBK/@@download/ENCFF434IBK.fastq.gz,https://www.encodeproject.org/files/ENCFF635NDK/@@download/ENCFF635NDK.fastq.gz,https://www.encodeproject.org/files/ENCFF215PPA/@@download/ENCFF215PPA.fastq.gz,https://www.encodeproject.org/files/ENCFF338SUU/@@download/ENCFF338SUU.fastq.gz,https://www.encodeproject.org/files/ENCFF285FHY/@@download/ENCFF285FHY.fastq.gz…
ENCSR637RLN	ChIP-seq	ENCODE	1	1	paired	H3K27me3 hepatocyte derived from H9	2/9/2017	https://www.encodeproject.org/files/ENCFF951QVB/@@download/ENCFF951QVB.fastq.gz
ENCSR637RLN	ChIP-seq	ENCODE	1	2	paired	H3K27me3 hepatocyte derived from H9	2/9/2017	https://www.encodeproject.org/files/ENCFF730TKN/@@download/ENCFF730TKN.fastq.gz
ENCSR637RLN	ChIP-seq	ENCODE	2	1	paired	H3K27me3 hepatocyte derived from H9	2/9/2017	https://www.encodeproject.org/files/ENCFF944QYP/@@download/ENCFF944QYP.fastq.gz
ENCSR386RIJ	ChIP-seq	ENCODE	1	1	paired	H3K27me3 induced pluripotent stem cell male adult (53 years) derived from fibroblast of arm	2/9/2017	https://www.encodeproject.org/files/ENCFF630ATC/@@download/ENCFF630ATC.fastq.gz,https://www.encodeproject.org/files/ENCFF747LRR/@@download/ENCFF747LRR.fastq.gz,https://www.encodeproject.org/files/ENCFF729AZK/@@download/ENCFF729AZK.fastq.gz
ENCSR386RIJ	ChIP-seq	ENCODE	1	2	single	H3K27me3 induced pluripotent stem cell male adult (53 years) derived from fibroblast of arm	2/9/2017	https://www.encodeproject.org/files/ENCFF630ATC/@@download/ENCFF630ATC.fastq.gz,https://www.encodeproject.org/files/ENCFF747LRR/@@download/ENCFF747LRR.fastq.gz,https://www.encodeproject.org/files/ENCFF729AZK/@@download/ENCFF729AZK.fastq.gz
ENCSR386RIJ	ChIP-seq	ENCODE	2	1	single	H3K27me3 induced pluripotent stem cell male adult (53 years) derived from fibroblast of arm	2/9/2017	https://www.encodeproject.org/files/ENCFF435CKH/@@download/ENCFF435CKH.fastq.gz
ENCSR000DWU	ChIP-seq	ENCODE	1	1	paired	H3K27me3 keratinocyte female	2/9/2017	https://www.encodeproject.org/files/ENCFF001GAJ/@@download/ENCFF001GAJ.fastq.gz
ENCSR000ALL	ChIP-seq	ENCODE	1	1	paired	H3K27me3 keratinocyte female	2/9/2017	https://www.encodeproject.org/files/ENCFF000CNX/@@download/ENCFF000CNX.fastq.gz
ENCSR000DWU	ChIP-seq	ENCODE	2	1	paired	H3K27me3 keratinocyte female	2/9/2017	https://www.encodeproject.org/files/ENCFF001FZZ/@@download/ENCFF001FZZ.fastq.gz
ENCSR000ALL	ChIP-seq	ENCODE	2	1	paired	H3K27me3 keratinocyte female	2/9/2017	https://www.encodeproject.org/files/ENCFF000CNO/@@download/ENCFF000CNO.fastq.gz
ENCSR000ALL	ChIP-seq	ENCODE	3	1	paired	H3K27me3 keratinocyte female	2/9/2017	https://www.encodeproject.org/files/ENCFF000CNP/@@download/ENCFF000CNP.fastq.gz
ENCSR000DVF	ChIP-seq	ENCODE	1	1	paired	H3K27me3 kidney epithelial cell	2/9/2017	https://www.encodeproject.org/files/ENCFF001FQT/@@download/ENCFF001FQT.fastq.gz
ENCSR000DVF	ChIP-seq	ENCODE	2	1	paired	H3K27me3 kidney epithelial cell	2/9/2017	https://www.encodeproject.org/files/ENCFF001FQG/@@download/ENCFF001FQG.fastq.gz
ENCSR000DUT	ChIP-seq	ENCODE	1	1	paired	H3K27me3 mammary epithelial cell female	2/9/2017	https://www.encodeproject.org/files/ENCFF001FOE/@@download/ENCFF001FOE.fastq.gz
ENCSR000ALX	ChIP-seq	ENCODE	1	1	paired	H3K27me3 mammary epithelial cell female (50 years)	2/9/2017	https://www.encodeproject.org/files/ENCFF000BIR/@@download/ENCFF000BIR.fastq.gz
ENCSR000ALX	ChIP-seq	ENCODE	2	1	paired	H3K27me3 mammary epithelial cell female (50 years)	2/9/2017	https://www.encodeproject.org/files/ENCFF000BIT/@@download/ENCFF000BIT.fastq.gz
ENCSR113LFZ	ChIP-seq	ENCODE	1	1	paired	H3K27me3 mid-neurogenesis radial glial cells derived from H9 stably expressing fusion protein	2/9/2017	https://www.encodeproject.org/files/ENCFF837BUH/@@download/ENCFF837BUH.fastq.gz
ENCSR113LFZ	ChIP-seq	ENCODE	2	1	paired	H3K27me3 mid-neurogenesis radial glial cells derived from H9 stably expressing fusion protein	2/9/2017	https://www.encodeproject.org/files/ENCFF165RVV/@@download/ENCFF165RVV.fastq.gz
ENCSR000EXW	ChIP-seq	ENCODE	1	1	paired	H3K27me3 mononuclear cell male	2/9/2017	https://www.encodeproject.org/files/ENCFF000VKC/@@download/ENCFF000VKC.fastq.gz
ENCSR000EXW	ChIP-seq	ENCODE	2	1	paired	H3K27me3 mononuclear cell male	2/9/2017	https://www.encodeproject.org/files/ENCFF000VKE/@@download/ENCFF000VKE.fastq.gz
ENCSR000ATI	ChIP-seq	ENCODE	1	1	paired	H3K27me3 myotube	2/9/2017	https://www.encodeproject.org/files/ENCFF000BPC/@@download/ENCFF000BPC.fastq.gz
ENCSR000ATI	ChIP-seq	ENCODE	2	1	paired	H3K27me3 myotube	2/9/2017	https://www.encodeproject.org/files/ENCFF000BPB/@@download/ENCFF000BPB.fastq.gz
ENCSR654VRX	ChIP-seq	ENCODE	1	1	paired	H3K27me3 neural cell	2/9/2017	https://www.encodeproject.org/files/ENCFF002AUY/@@download/ENCFF002AUY.fastq.gz
ENCSR654VRX	ChIP-seq	ENCODE	2	1	paired	H3K27me3 neural cell	2/9/2017	https://www.encodeproject.org/files/ENCFF002BBD/@@download/ENCFF002BBD.fastq.gz
ENCSR139PIA	ChIP-seq	ENCODE	1	1	paired	H3K27me3 neural progenitor cell derived from H9	2/9/2017	https://www.encodeproject.org/files/ENCFF594FRP/@@download/ENCFF594FRP.fastq.gz
ENCSR139PIA	ChIP-seq	ENCODE	1	2	paired	H3K27me3 neural progenitor cell derived from H9	2/9/2017	https://www.encodeproject.org/files/ENCFF274TFF/@@download/ENCFF274TFF.fastq.gz
ENCSR139PIA	ChIP-seq	ENCODE	2	1	paired	H3K27me3 neural progenitor cell derived from H9	2/9/2017	https://www.encodeproject.org/files/ENCFF731UMJ/@@download/ENCFF731UMJ.fastq.gz
ENCSR407BLO	ChIP-seq	ENCODE	1	1	paired	H3K27me3 neuroepithelial stem cell derived from H9 stably expressing fusion protein	2/9/2017	https://www.encodeproject.org/files/ENCFF265QNX/@@download/ENCFF265QNX.fastq.gz
ENCSR407BLO	ChIP-seq	ENCODE	2	1	paired	H3K27me3 neuroepithelial stem cell derived from H9 stably expressing fusion protein	2/9/2017	https://www.encodeproject.org/files/ENCFF864ECI/@@download/ENCFF864ECI.fastq.gz
ENCSR058FCG	ChIP-seq	ENCODE	1	1	paired	H3K27me3 neutrophil	2/9/2017	https://www.encodeproject.org/files/ENCFF530OIU/@@download/ENCFF530OIU.fastq.gz,https://www.encodeproject.org/files/ENCFF723XMO/@@download/ENCFF723XMO.fastq.gz,https://www.encodeproject.org/files/ENCFF180LSK/@@download/ENCFF180LSK.fastq.gz,https://www.encodeproject.org/files/ENCFF208ERY/@@download/ENCFF208ERY.fastq.gz
ENCSR058FCG	ChIP-seq	ENCODE	2	1	paired	H3K27me3 neutrophil	2/9/2017	https://www.encodeproject.org/files/ENCFF997KGX/@@download/ENCFF997KGX.fastq.gz,https://www.encodeproject.org/files/ENCFF854JBH/@@download/ENCFF854JBH.fastq.gz,https://www.encodeproject.org/files/ENCFF530NZG/@@download/ENCFF530NZG.fastq.gz,https://www.encodeproject.org/files/ENCFF271IHZ/@@download/ENCFF271IHZ.fastq.gz
ENCSR000AQS	ChIP-seq	ENCODE	1	1	paired	H3K27me3 osteoblast	2/9/2017	https://www.encodeproject.org/files/ENCFF000CUA/@@download/ENCFF000CUA.fastq.gz
ENCSR000AQS	ChIP-seq	ENCODE	2	1	paired	H3K27me3 osteoblast	2/9/2017	https://www.encodeproject.org/files/ENCFF000CUF/@@download/ENCFF000CUF.fastq.gz
ENCSR787YMV	ChIP-seq	ENCODE	1	1	paired	H3K27me3 radial glial cell derived from H9 stably expressing fusion protein	2/9/2017	https://www.encodeproject.org/files/ENCFF187XAN/@@download/ENCFF187XAN.fastq.gz
ENCSR787YMV	ChIP-seq	ENCODE	2	1	paired	H3K27me3 radial glial cell derived from H9 stably expressing fusion protein	2/9/2017	https://www.encodeproject.org/files/ENCFF452SFO/@@download/ENCFF452SFO.fastq.gz
ENCSR793PLF	ChIP-seq	ENCODE	1	1	paired	H3K27me3 right atrium auricular region female adult (53 years)	2/9/2017	https://www.encodeproject.org/files/ENCFF350YRG/@@download/ENCFF350YRG.fastq.gz,https://www.encodeproject.org/files/ENCFF852BPR/@@download/ENCFF852BPR.fastq.gz,https://www.encodeproject.org/files/ENCFF727JNR/@@download/ENCFF727JNR.fastq.gz,https://www.encodeproject.org/files/ENCFF675WEC/@@download/ENCFF675WEC.fastq.gz
ENCSR000ANG	ChIP-seq	ENCODE	1	1	paired	H3K27me3 skeletal muscle myoblast male adult (22 years)	2/9/2017	https://www.encodeproject.org/files/ENCFF000BLO/@@download/ENCFF000BLO.fastq.gz
ENCSR000ANG	ChIP-seq	ENCODE	2	1	paired	H3K27me3 skeletal muscle myoblast male adult (22 years)	2/9/2017	https://www.encodeproject.org/files/ENCFF000BLN/@@download/ENCFF000BLN.fastq.gz
ENCSR143RMH	ChIP-seq	ENCODE	1	1	paired	H3K27me3 smooth muscle cell derived from H9	2/9/2017	https://www.encodeproject.org/files/ENCFF025USQ/@@download/ENCFF025USQ.fastq.gz
ENCSR143RMH	ChIP-seq	ENCODE	2	1	paired	H3K27me3 smooth muscle cell derived from H9	2/9/2017	https://www.encodeproject.org/files/ENCFF553DZL/@@download/ENCFF553DZL.fastq.gz
ENCSR143RMH	ChIP-seq	ENCODE	2	2	paired	H3K27me3 smooth muscle cell derived from H9	2/9/2017	https://www.encodeproject.org/files/ENCFF899DVC/@@download/ENCFF899DVC.fastq.gz
ENCSR161FEJ	ChIP-seq	ENCODE	1	1	paired	H3K27me3 spleen female adult (53 years)	2/9/2017	https://www.encodeproject.org/files/ENCFF281HIS/@@download/ENCFF281HIS.fastq.gz,https://www.encodeproject.org/files/ENCFF614UNC/@@download/ENCFF614UNC.fastq.gz
ENCSR357ROS	ChIP-seq	ENCODE	1	1	paired	H3K27me3 stomach female adult (53 years)	2/9/2017	https://www.encodeproject.org/files/ENCFF297CEL/@@download/ENCFF297CEL.fastq.gz,https://www.encodeproject.org/files/ENCFF127WEL/@@download/ENCFF127WEL.fastq.gz,https://www.encodeproject.org/files/ENCFF233VYG/@@download/ENCFF233VYG.fastq.gz,https://www.encodeproject.org/files/ENCFF275FTE/@@download/ENCFF275FTE.fastq.gz,https://www.encodeproject.org/files/ENCFF854WWM/@@download/ENCFF854WWM.fastq.gz…
ENCSR357ROS	ChIP-seq	ENCODE	1	2	single	H3K27me3 stomach female adult (53 years)	2/9/2017	https://www.encodeproject.org/files/ENCFF297CEL/@@download/ENCFF297CEL.fastq.gz,https://www.encodeproject.org/files/ENCFF127WEL/@@download/ENCFF127WEL.fastq.gz,https://www.encodeproject.org/files/ENCFF233VYG/@@download/ENCFF233VYG.fastq.gz,https://www.encodeproject.org/files/ENCFF275FTE/@@download/ENCFF275FTE.fastq.gz,https://www.encodeproject.org/files/ENCFF854WWM/@@download/ENCFF854WWM.fastq.gz…
ENCSR939RLS	ChIP-seq	ENCODE	1	1	paired	H3K27me3 thoracic aorta male adult (37 years)	2/9/2017	https://www.encodeproject.org/files/ENCFF381CEG/@@download/ENCFF381CEG.fastq.gz
ENCSR939RLS	ChIP-seq	ENCODE	2	1	paired	H3K27me3 thoracic aorta male adult (37 years)	2/9/2017	https://www.encodeproject.org/files/ENCFF862NUM/@@download/ENCFF862NUM.fastq.gz
ENCSR748LUA	ChIP-seq	ENCODE	1	1	paired	H3K27me3 thyroid gland male adult (37 years)	2/9/2017	https://www.encodeproject.org/files/ENCFF753JBR/@@download/ENCFF753JBR.fastq.gz
ENCSR748LUA	ChIP-seq	ENCODE	2	1	paired	H3K27me3 thyroid gland male adult (37 years)	2/9/2017	https://www.encodeproject.org/files/ENCFF474ATF/@@download/ENCFF474ATF.fastq.gz
ENCSR582PKH	ChIP-seq	ENCODE	1	1	paired	H3K27me3 thyroid gland male adult (54 years)	2/9/2017	https://www.encodeproject.org/files/ENCFF217VZC/@@download/ENCFF217VZC.fastq.gz,https://www.encodeproject.org/files/ENCFF388UZO/@@download/ENCFF388UZO.fastq.gz,https://www.encodeproject.org/files/ENCFF556ZYP/@@download/ENCFF556ZYP.fastq.gz
ENCSR543DAS	ChIP-seq	ENCODE	1	1	paired	H3K27me3 tibial artery female adult (53 years)	2/9/2017	https://www.encodeproject.org/files/ENCFF496FZZ/@@download/ENCFF496FZZ.fastq.gz,https://www.encodeproject.org/files/ENCFF485ZDT/@@download/ENCFF485ZDT.fastq.gz,https://www.encodeproject.org/files/ENCFF737JFB/@@download/ENCFF737JFB.fastq.gz,https://www.encodeproject.org/files/ENCFF400OAX/@@download/ENCFF400OAX.fastq.gz,https://www.encodeproject.org/files/ENCFF428FFJ/@@download/ENCFF428FFJ.fastq.gz…
ENCSR611YUJ	ChIP-seq	ENCODE	1	1	paired	H3K27me3 tibial nerve female adult (53 years)	2/9/2017	https://www.encodeproject.org/files/ENCFF888EIC/@@download/ENCFF888EIC.fastq.gz,https://www.encodeproject.org/files/ENCFF626DTV/@@download/ENCFF626DTV.fastq.gz,https://www.encodeproject.org/files/ENCFF595OTK/@@download/ENCFF595OTK.fastq.gz,https://www.encodeproject.org/files/ENCFF011LXD/@@download/ENCFF011LXD.fastq.gz
ENCSR840VWD	ChIP-seq	ENCODE	1	1	paired	H3K27me3 transverse colon female adult (53 years)	2/9/2017	https://www.encodeproject.org/files/ENCFF984WAQ/@@download/ENCFF984WAQ.fastq.gz,https://www.encodeproject.org/files/ENCFF138MVU/@@download/ENCFF138MVU.fastq.gz,https://www.encodeproject.org/files/ENCFF317UMP/@@download/ENCFF317UMP.fastq.gz,https://www.encodeproject.org/files/ENCFF505RVT/@@download/ENCFF505RVT.fastq.gz
ENCSR859MXQ	ChIP-seq	ENCODE	1	1	paired	H3K27me3 upper lobe of left lung female adult (53 years)	2/9/2017	https://www.encodeproject.org/files/ENCFF139JNY/@@download/ENCFF139JNY.fastq.gz,https://www.encodeproject.org/files/ENCFF137EXU/@@download/ENCFF137EXU.fastq.gz,https://www.encodeproject.org/files/ENCFF047SQB/@@download/ENCFF047SQB.fastq.gz,https://www.encodeproject.org/files/ENCFF954YCB/@@download/ENCFF954YCB.fastq.gz
ENCSR000AVG	ChIP-seq	ENCODE	1	1	paired	H3K36me3 A549 treated with dexamethasone	2/9/2017	https://www.encodeproject.org/files/ENCFF000ALH/@@download/ENCFF000ALH.fastq.gz
ENCSR000AVG	ChIP-seq	ENCODE	2	2	paired	H3K36me3 A549 treated with dexamethasone	2/9/2017	https://www.encodeproject.org/files/ENCFF000ALJ/@@download/ENCFF000ALJ.fastq.gz
ENCSR000AUL	ChIP-seq	ENCODE	1	1	paired	H3K36me3 A549 treated with ethanol	2/9/2017	https://www.encodeproject.org/files/ENCFF000ALU/@@download/ENCFF000ALU.fastq.gz
ENCSR000AUL	ChIP-seq	ENCODE	2	1	paired	H3K36me3 A549 treated with ethanol	2/9/2017	https://www.encodeproject.org/files/ENCFF000ALQ/@@download/ENCFF000ALQ.fastq.gz
ENCSR581PUR	ChIP-seq	ENCODE	1	1	single	H3K36me3 A673	2/9/2017	https://www.encodeproject.org/files/ENCFF438MMK/@@download/ENCFF438MMK.fastq.gz
ENCSR581PUR	ChIP-seq	ENCODE	2	1	paired	H3K36me3 A673	2/9/2017	https://www.encodeproject.org/files/ENCFF170GQM/@@download/ENCFF170GQM.fastq.gz
ENCSR897FOZ	ChIP-seq	ENCODE	1	1	paired	H3K36me3 ACC112	2/9/2017	https://www.encodeproject.org/files/ENCFF408AHC/@@download/ENCFF408AHC.fastq.gz
ENCSR897FOZ	ChIP-seq	ENCODE	2	1	paired	H3K36me3 ACC112	2/9/2017	https://www.encodeproject.org/files/ENCFF002AWP/@@download/ENCFF002AWP.fastq.gz,https://www.encodeproject.org/files/ENCFF401SOW/@@download/ENCFF401SOW.fastq.gz,https://www.encodeproject.org/files/ENCFF278TEK/@@download/ENCFF278TEK.fastq.gz
ENCSR424XBP	ChIP-seq	ENCODE	1	1	paired	H3K36me3 B cell female adult (27 years) and female adult (43 years)	2/9/2017	https://www.encodeproject.org/files/ENCFF301NHG/@@download/ENCFF301NHG.fastq.gz,https://www.encodeproject.org/files/ENCFF176JYU/@@download/ENCFF176JYU.fastq.gz
ENCSR424XBP	ChIP-seq	ENCODE	2	1	paired	H3K36me3 B cell female adult (27 years) and female adult (43 years)	2/9/2017	https://www.encodeproject.org/files/ENCFF895ZRY/@@download/ENCFF895ZRY.fastq.gz,https://www.encodeproject.org/files/ENCFF472PZF/@@download/ENCFF472PZF.fastq.gz
ENCSR000ASL	ChIP-seq	ENCODE	1	1	paired	H3K36me3 CD14-positive monocyte female	2/9/2017	https://www.encodeproject.org/files/ENCFF000CFA/@@download/ENCFF000CFA.fastq.gz
ENCSR000ASL	ChIP-seq	ENCODE	2	1	paired	H3K36me3 CD14-positive monocyte female	2/9/2017	https://www.encodeproject.org/files/ENCFF000CFB/@@download/ENCFF000CFB.fastq.gz
ENCSR000DQK	ChIP-seq	ENCODE	1	1	paired	H3K36me3 Caco-2	2/9/2017	https://www.encodeproject.org/files/ENCFF001ESV/@@download/ENCFF001ESV.fastq.gz
ENCSR000DQK	ChIP-seq	ENCODE	2	1	paired	H3K36me3 Caco-2	2/9/2017	https://www.encodeproject.org/files/ENCFF001ESU/@@download/ENCFF001ESU.fastq.gz
ENCSR000AQX	ChIP-seq	ENCODE	1	1	paired	H3K36me3 DND-41	2/9/2017	https://www.encodeproject.org/files/ENCFF000AQW/@@download/ENCFF000AQW.fastq.gz
ENCSR000AQX	ChIP-seq	ENCODE	2	1	paired	H3K36me3 DND-41	2/9/2017	https://www.encodeproject.org/files/ENCFF000AQX/@@download/ENCFF000AQX.fastq.gz
ENCSR784AQY	ChIP-seq	ENCODE	1	1	paired	H3K36me3 DOHH2	2/9/2017	https://www.encodeproject.org/files/ENCFF002AWY/@@download/ENCFF002AWY.fastq.gz,https://www.encodeproject.org/files/ENCFF532LUY/@@download/ENCFF532LUY.fastq.gz,https://www.encodeproject.org/files/ENCFF678GFG/@@download/ENCFF678GFG.fastq.gz
ENCSR784AQY	ChIP-seq	ENCODE	2	1	paired	H3K36me3 DOHH2	2/9/2017	https://www.encodeproject.org/files/ENCFF002BAN/@@download/ENCFF002BAN.fastq.gz,https://www.encodeproject.org/files/ENCFF131ZIH/@@download/ENCFF131ZIH.fastq.gz,https://www.encodeproject.org/files/ENCFF196DWX/@@download/ENCFF196DWX.fastq.gz
ENCSR000DQT	ChIP-seq	ENCODE	1	1	paired	H3K36me3 GM06990	2/9/2017	https://www.encodeproject.org/files/ENCFF001EUX/@@download/ENCFF001EUX.fastq.gz
ENCSR000DQT	ChIP-seq	ENCODE	2	1	paired	H3K36me3 GM06990	2/9/2017	https://www.encodeproject.org/files/ENCFF001EUZ/@@download/ENCFF001EUZ.fastq.gz
ENCSR000AKE	ChIP-seq	ENCODE	1	1	paired	H3K36me3 GM12878	2/9/2017	https://www.encodeproject.org/files/ENCFF000ATN/@@download/ENCFF000ATN.fastq.gz
ENCSR000DRW	ChIP-seq	ENCODE	1	1	paired	H3K36me3 GM12878	2/9/2017	https://www.encodeproject.org/files/ENCFF001EXY/@@download/ENCFF001EXY.fastq.gz
ENCSR000AKE	ChIP-seq	ENCODE	2	1	paired	H3K36me3 GM12878	2/9/2017	https://www.encodeproject.org/files/ENCFF000ATJ/@@download/ENCFF000ATJ.fastq.gz
ENCSR000DRW	ChIP-seq	ENCODE	2	1	paired	H3K36me3 GM12878	2/9/2017	https://www.encodeproject.org/files/ENCFF001EXW/@@download/ENCFF001EXW.fastq.gz
ENCSR000ANB	ChIP-seq	ENCODE	1	1	paired	H3K36me3 H1-hESC	2/9/2017	https://www.encodeproject.org/files/ENCFF000AXG/@@download/ENCFF000AXG.fastq.gz
ENCSR000ANB	ChIP-seq	ENCODE	2	2	paired	H3K36me3 H1-hESC	2/9/2017	https://www.encodeproject.org/files/ENCFF000AXH/@@download/ENCFF000AXH.fastq.gz
ENCSR000DSS	ChIP-seq	ENCODE	1	1	paired	H3K36me3 H7-hESC	2/9/2017	https://www.encodeproject.org/files/ENCFF001FEG/@@download/ENCFF001FEG.fastq.gz
ENCSR000DSS	ChIP-seq	ENCODE	2	1	paired	H3K36me3 H7-hESC	2/9/2017	https://www.encodeproject.org/files/ENCFF001FEF/@@download/ENCFF001FEF.fastq.gz
ENCSR870IUC	ChIP-seq	ENCODE	1	1	paired	H3K36me3 H9 stably expressing fusion protein	2/9/2017	https://www.encodeproject.org/files/ENCFF053JOS/@@download/ENCFF053JOS.fastq.gz
ENCSR870IUC	ChIP-seq	ENCODE	2	1	paired	H3K36me3 H9 stably expressing fusion protein	2/9/2017	https://www.encodeproject.org/files/ENCFF347SIP/@@download/ENCFF347SIP.fastq.gz
ENCSR091QXP	ChIP-seq	ENCODE	1	1	paired	H3K36me3 HCT116	2/9/2017	https://www.encodeproject.org/files/ENCFF934HVY/@@download/ENCFF934HVY.fastq.gz
ENCSR000FCQ	ChIP-seq	ENCODE	1	1	paired	H3K36me3 HCT116	2/9/2017	https://www.encodeproject.org/files/ENCFF002AAO/@@download/ENCFF002AAO.fastq.gz
ENCSR000FCQ	ChIP-seq	ENCODE	2	1	paired	H3K36me3 HCT116	2/9/2017	https://www.encodeproject.org/files/ENCFF002AAN/@@download/ENCFF002AAN.fastq.gz
ENCSR091QXP	ChIP-seq	ENCODE	2	1	single	H3K36me3 HCT116	2/9/2017	https://www.encodeproject.org/files/ENCFF850EAH/@@download/ENCFF850EAH.fastq.gz
ENCSR000FCK	ChIP-seq	ENCODE	1	1	paired	H3K36me3 HEK293	2/9/2017	https://www.encodeproject.org/files/ENCFF002ABD/@@download/ENCFF002ABD.fastq.gz
ENCSR000FCK	ChIP-seq	ENCODE	2	1	paired	H3K36me3 HEK293	2/9/2017	https://www.encodeproject.org/files/ENCFF002ABE/@@download/ENCFF002ABE.fastq.gz
ENCSR000AOD	ChIP-seq	ENCODE	1	1	paired	H3K36me3 HeLa-S3	2/9/2017	https://www.encodeproject.org/files/ENCFF000BCK/@@download/ENCFF000BCK.fastq.gz
ENCSR000AOD	ChIP-seq	ENCODE	2	1	paired	H3K36me3 HeLa-S3	2/9/2017	https://www.encodeproject.org/files/ENCFF000BCL/@@download/ENCFF000BCL.fastq.gz
ENCSR000DTZ	ChIP-seq	ENCODE	1	1	paired	H3K36me3 HeLa-S3 G1b phase	2/9/2017	https://www.encodeproject.org/files/ENCFF001FKT/@@download/ENCFF001FKT.fastq.gz
ENCSR000DTZ	ChIP-seq	ENCODE	2	1	paired	H3K36me3 HeLa-S3 G1b phase	2/9/2017	https://www.encodeproject.org/files/ENCFF001FKV/@@download/ENCFF001FKV.fastq.gz
ENCSR000DUD	ChIP-seq	ENCODE	1	1	paired	H3K36me3 HepG2	2/9/2017	https://www.encodeproject.org/files/ENCFF001FMA/@@download/ENCFF001FMA.fastq.gz
ENCSR000AMB	ChIP-seq	ENCODE	1	1	paired	H3K36me3 HepG2	2/9/2017	https://www.encodeproject.org/files/ENCFF000BFT/@@download/ENCFF000BFT.fastq.gz
ENCSR000DUD	ChIP-seq	ENCODE	2	1	paired	H3K36me3 HepG2	2/9/2017	https://www.encodeproject.org/files/ENCFF001FMC/@@download/ENCFF001FMC.fastq.gz
ENCSR000AMB	ChIP-seq	ENCODE	2	1	paired	H3K36me3 HepG2	2/9/2017	https://www.encodeproject.org/files/ENCFF000BFZ/@@download/ENCFF000BFZ.fastq.gz
ENCSR000AKR	ChIP-seq	ENCODE	1	1	paired	H3K36me3 K562	2/9/2017	https://www.encodeproject.org/files/ENCFF000BXR/@@download/ENCFF000BXR.fastq.gz
ENCSR000DWB	ChIP-seq	ENCODE	1	1	paired	H3K36me3 K562	2/9/2017	https://www.encodeproject.org/files/ENCFF001FWV/@@download/ENCFF001FWV.fastq.gz
ENCSR000DWB	ChIP-seq	ENCODE	2	1	paired	H3K36me3 K562	2/9/2017	https://www.encodeproject.org/files/ENCFF001FWW/@@download/ENCFF001FWW.fastq.gz
ENCSR000AKR	ChIP-seq	ENCODE	2	1	paired	H3K36me3 K562	2/9/2017	https://www.encodeproject.org/files/ENCFF000BXO/@@download/ENCFF000BXO.fastq.gz
ENCSR835YBD	ChIP-seq	ENCODE	1	1	single	H3K36me3 KMS-11	2/9/2017	https://www.encodeproject.org/files/ENCFF717MKY/@@download/ENCFF717MKY.fastq.gz
ENCSR835YBD	ChIP-seq	ENCODE	2	1	paired	H3K36me3 KMS-11	2/9/2017	https://www.encodeproject.org/files/ENCFF253BOW/@@download/ENCFF253BOW.fastq.gz
ENCSR879WTY	ChIP-seq	ENCODE	1	1	paired	H3K36me3 KOPT-K1	2/9/2017	https://www.encodeproject.org/files/ENCFF238VVB/@@download/ENCFF238VVB.fastq.gz
ENCSR879WTY	ChIP-seq	ENCODE	2	1	paired	H3K36me3 KOPT-K1	2/9/2017	https://www.encodeproject.org/files/ENCFF019RTD/@@download/ENCFF019RTD.fastq.gz
ENCSR867UKC	ChIP-seq	ENCODE	1	1	paired	H3K36me3 Karpas-422	2/9/2017	https://www.encodeproject.org/files/ENCFF002BBO/@@download/ENCFF002BBO.fastq.gz
ENCSR867UKC	ChIP-seq	ENCODE	2	1	paired	H3K36me3 Karpas-422	2/9/2017	https://www.encodeproject.org/files/ENCFF002AZT/@@download/ENCFF002AZT.fastq.gz,https://www.encodeproject.org/files/ENCFF777FCM/@@download/ENCFF777FCM.fastq.gz,https://www.encodeproject.org/files/ENCFF318MQP/@@download/ENCFF318MQP.fastq.gz
ENCSR837SUQ	ChIP-seq	ENCODE	1	1	paired	H3K36me3 Loucy	2/9/2017	https://www.encodeproject.org/files/ENCFF007MEI/@@download/ENCFF007MEI.fastq.gz
ENCSR837SUQ	ChIP-seq	ENCODE	2	1	paired	H3K36me3 Loucy	2/9/2017	https://www.encodeproject.org/files/ENCFF770YAZ/@@download/ENCFF770YAZ.fastq.gz,https://www.encodeproject.org/files/ENCFF563FFY/@@download/ENCFF563FFY.fastq.gz
ENCSR610IYQ	ChIP-seq	ENCODE	1	1	paired	H3K36me3 MCF-7	2/9/2017	https://www.encodeproject.org/files/ENCFF082PFU/@@download/ENCFF082PFU.fastq.gz,https://www.encodeproject.org/files/ENCFF389PKW/@@download/ENCFF389PKW.fastq.gz,https://www.encodeproject.org/files/ENCFF147WQG/@@download/ENCFF147WQG.fastq.gz
ENCSR000EWO	ChIP-seq	ENCODE	1	1	paired	H3K36me3 MCF-7	2/9/2017	https://www.encodeproject.org/files/ENCFF000VGE/@@download/ENCFF000VGE.fastq.gz
ENCSR610IYQ	ChIP-seq	ENCODE	2	1	paired	H3K36me3 MCF-7	2/9/2017	https://www.encodeproject.org/files/ENCFF819ITL/@@download/ENCFF819ITL.fastq.gz
ENCSR000EWO	ChIP-seq	ENCODE	2	1	paired	H3K36me3 MCF-7	2/9/2017	https://www.encodeproject.org/files/ENCFF000VGG/@@download/ENCFF000VGG.fastq.gz,https://www.encodeproject.org/files/ENCFF000VGI/@@download/ENCFF000VGI.fastq.gz
ENCSR610IYQ	ChIP-seq	ENCODE	2	2	paired	H3K36me3 MCF-7	2/9/2017	https://www.encodeproject.org/files/ENCFF055OLK/@@download/ENCFF055OLK.fastq.gz
ENCSR120LGC	ChIP-seq	ENCODE	1	1	paired	H3K36me3 MM.1S	2/9/2017	https://www.encodeproject.org/files/ENCFF627HXE/@@download/ENCFF627HXE.fastq.gz
ENCSR120LGC	ChIP-seq	ENCODE	2	1	paired	H3K36me3 MM.1S	2/9/2017	https://www.encodeproject.org/files/ENCFF894VOV/@@download/ENCFF894VOV.fastq.gz
ENCSR562JTY	ChIP-seq	ENCODE	1	1	single	H3K36me3 NCI-H929	2/9/2017	https://www.encodeproject.org/files/ENCFF931LYY/@@download/ENCFF931LYY.fastq.gz
ENCSR562JTY	ChIP-seq	ENCODE	2	1	single	H3K36me3 NCI-H929	2/9/2017	https://www.encodeproject.org/files/ENCFF010ZMN/@@download/ENCFF010ZMN.fastq.gz
ENCSR000EXB	ChIP-seq	ENCODE	1	1	paired	H3K36me3 NT2/D1	2/9/2017	https://www.encodeproject.org/files/ENCFF000VHR/@@download/ENCFF000VHR.fastq.gz
ENCSR000EXB	ChIP-seq	ENCODE	2	1	paired	H3K36me3 NT2/D1	2/9/2017	https://www.encodeproject.org/files/ENCFF000VHV/@@download/ENCFF000VHV.fastq.gz
ENCSR449AYM	ChIP-seq	ENCODE	1	1	paired	H3K36me3 OCI-LY1	2/9/2017	https://www.encodeproject.org/files/ENCFF002BBA/@@download/ENCFF002BBA.fastq.gz
ENCSR449AYM	ChIP-seq	ENCODE	2	1	paired	H3K36me3 OCI-LY1	2/9/2017	https://www.encodeproject.org/files/ENCFF002AXA/@@download/ENCFF002AXA.fastq.gz,https://www.encodeproject.org/files/ENCFF088ZWU/@@download/ENCFF088ZWU.fastq.gz,https://www.encodeproject.org/files/ENCFF132PJM/@@download/ENCFF132PJM.fastq.gz
ENCSR638FRE	ChIP-seq	ENCODE	1	1	paired	H3K36me3 OCI-LY3	2/9/2017	https://www.encodeproject.org/files/ENCFF002BBP/@@download/ENCFF002BBP.fastq.gz,https://www.encodeproject.org/files/ENCFF761NWK/@@download/ENCFF761NWK.fastq.gz,https://www.encodeproject.org/files/ENCFF494PHK/@@download/ENCFF494PHK.fastq.gz
ENCSR638FRE	ChIP-seq	ENCODE	2	1	paired	H3K36me3 OCI-LY3	2/9/2017	https://www.encodeproject.org/files/ENCFF002ATE/@@download/ENCFF002ATE.fastq.gz,https://www.encodeproject.org/files/ENCFF357ATC/@@download/ENCFF357ATC.fastq.gz,https://www.encodeproject.org/files/ENCFF797VOI/@@download/ENCFF797VOI.fastq.gz
ENCSR243AIS	ChIP-seq	ENCODE	1	1	paired	H3K36me3 OCI-LY7	2/9/2017	https://www.encodeproject.org/files/ENCFF002ATL/@@download/ENCFF002ATL.fastq.gz,https://www.encodeproject.org/files/ENCFF028MIM/@@download/ENCFF028MIM.fastq.gz,https://www.encodeproject.org/files/ENCFF761GUL/@@download/ENCFF761GUL.fastq.gz
ENCSR243AIS	ChIP-seq	ENCODE	2	1	paired	H3K36me3 OCI-LY7	2/9/2017	https://www.encodeproject.org/files/ENCFF002ACU/@@download/ENCFF002ACU.fastq.gz
ENCSR849APH	ChIP-seq	ENCODE	1	1	paired	H3K36me3 PC-3	2/9/2017	https://www.encodeproject.org/files/ENCFF477TGR/@@download/ENCFF477TGR.fastq.gz,https://www.encodeproject.org/files/ENCFF827VWB/@@download/ENCFF827VWB.fastq.gz,https://www.encodeproject.org/files/ENCFF972MHR/@@download/ENCFF972MHR.fastq.gz
ENCSR849APH	ChIP-seq	ENCODE	1	2	single	H3K36me3 PC-3	2/9/2017	https://www.encodeproject.org/files/ENCFF477TGR/@@download/ENCFF477TGR.fastq.gz,https://www.encodeproject.org/files/ENCFF827VWB/@@download/ENCFF827VWB.fastq.gz,https://www.encodeproject.org/files/ENCFF972MHR/@@download/ENCFF972MHR.fastq.gz
ENCSR849APH	ChIP-seq	ENCODE	2	1	paired	H3K36me3 PC-3	2/9/2017	https://www.encodeproject.org/files/ENCFF740ISH/@@download/ENCFF740ISH.fastq.gz
ENCSR402SJV	ChIP-seq	ENCODE	1	1	paired	H3K36me3 PC-9	2/9/2017	https://www.encodeproject.org/files/ENCFF064LHE/@@download/ENCFF064LHE.fastq.gz,https://www.encodeproject.org/files/ENCFF599FMW/@@download/ENCFF599FMW.fastq.gz,https://www.encodeproject.org/files/ENCFF897QKD/@@download/ENCFF897QKD.fastq.gz
ENCSR402SJV	ChIP-seq	ENCODE	1	2	single	H3K36me3 PC-9	2/9/2017	https://www.encodeproject.org/files/ENCFF064LHE/@@download/ENCFF064LHE.fastq.gz,https://www.encodeproject.org/files/ENCFF599FMW/@@download/ENCFF599FMW.fastq.gz,https://www.encodeproject.org/files/ENCFF897QKD/@@download/ENCFF897QKD.fastq.gz
ENCSR402SJV	ChIP-seq	ENCODE	2	1	paired	H3K36me3 PC-9	2/9/2017	https://www.encodeproject.org/files/ENCFF193TYR/@@download/ENCFF193TYR.fastq.gz
ENCSR000FCM	ChIP-seq	ENCODE	1	1	paired	H3K36me3 Panc1	2/9/2017	https://www.encodeproject.org/files/ENCFF002AAE/@@download/ENCFF002AAE.fastq.gz
ENCSR000FCM	ChIP-seq	ENCODE	2	1	paired	H3K36me3 Panc1	2/9/2017	https://www.encodeproject.org/files/ENCFF002AAF/@@download/ENCFF002AAF.fastq.gz
ENCSR363CJF	ChIP-seq	ENCODE	1	1	paired	H3K36me3 Peyer's patch female adult (53 years)	2/9/2017	https://www.encodeproject.org/files/ENCFF266KWC/@@download/ENCFF266KWC.fastq.gz,https://www.encodeproject.org/files/ENCFF173IRO/@@download/ENCFF173IRO.fastq.gz
ENCSR526PZM	ChIP-seq	ENCODE	1	1	paired	H3K36me3 SK-N-MC	2/9/2017	https://www.encodeproject.org/files/ENCFF037CCV/@@download/ENCFF037CCV.fastq.gz
ENCSR526PZM	ChIP-seq	ENCODE	2	1	paired	H3K36me3 SK-N-MC	2/9/2017	https://www.encodeproject.org/files/ENCFF963XTL/@@download/ENCFF963XTL.fastq.gz
ENCSR978CNH	ChIP-seq	ENCODE	1	1	single	H3K36me3 SK-N-SH	2/9/2017	https://www.encodeproject.org/files/ENCFF746KLI/@@download/ENCFF746KLI.fastq.gz
ENCSR000FCV	ChIP-seq	ENCODE	1	1	paired	H3K36me3 SK-N-SH	2/9/2017	https://www.encodeproject.org/files/ENCFF002ABP/@@download/ENCFF002ABP.fastq.gz
ENCSR000FCV	ChIP-seq	ENCODE	2	1	paired	H3K36me3 SK-N-SH	2/9/2017	https://www.encodeproject.org/files/ENCFF002ABQ/@@download/ENCFF002ABQ.fastq.gz
ENCSR978CNH	ChIP-seq	ENCODE	2	1	single	H3K36me3 SK-N-SH	2/9/2017	https://www.encodeproject.org/files/ENCFF805WOH/@@download/ENCFF805WOH.fastq.gz
ENCSR000DXO	ChIP-seq	ENCODE	1	1	paired	H3K36me3 SK-N-SH treated with all-trans-retinoic acid	2/9/2017	https://www.encodeproject.org/files/ENCFF001GFG/@@download/ENCFF001GFG.fastq.gz
ENCSR000DXO	ChIP-seq	ENCODE	2	1	paired	H3K36me3 SK-N-SH treated with all-trans-retinoic acid	2/9/2017	https://www.encodeproject.org/files/ENCFF001GFE/@@download/ENCFF001GFE.fastq.gz
ENCSR316KHQ	ChIP-seq	ENCODE	1	1	paired	H3K36me3 SUDHL6	2/9/2017	https://www.encodeproject.org/files/ENCFF002AWG/@@download/ENCFF002AWG.fastq.gz
ENCSR316KHQ	ChIP-seq	ENCODE	1	2	paired	H3K36me3 SUDHL6	2/9/2017	https://www.encodeproject.org/files/ENCFF323EOD/@@download/ENCFF323EOD.fastq.gz,https://www.encodeproject.org/files/ENCFF850OVV/@@download/ENCFF850OVV.fastq.gz
ENCSR316KHQ	ChIP-seq	ENCODE	2	1	paired	H3K36me3 SUDHL6	2/9/2017	https://www.encodeproject.org/files/ENCFF002AYO/@@download/ENCFF002AYO.fastq.gz,https://www.encodeproject.org/files/ENCFF964WDO/@@download/ENCFF964WDO.fastq.gz,https://www.encodeproject.org/files/ENCFF197KIX/@@download/ENCFF197KIX.fastq.gz
ENCSR000EYE	ChIP-seq	ENCODE	1	1	paired	H3K36me3 U2OS	2/9/2017	https://www.encodeproject.org/files/ENCFF000VKZ/@@download/ENCFF000VKZ.fastq.gz
ENCSR000EYE	ChIP-seq	ENCODE	2	1	paired	H3K36me3 U2OS	2/9/2017	https://www.encodeproject.org/files/ENCFF000VKY/@@download/ENCFF000VKY.fastq.gz
ENCSR204DMS	ChIP-seq	ENCODE	1	2	paired	H3K36me3 adrenal gland male adult (37 years)	2/9/2017	https://www.encodeproject.org/files/ENCFF049BBI/@@download/ENCFF049BBI.fastq.gz,https://www.encodeproject.org/files/ENCFF770RKQ/@@download/ENCFF770RKQ.fastq.gz,https://www.encodeproject.org/files/ENCFF845YSF/@@download/ENCFF845YSF.fastq.gz
ENCSR857XRG	ChIP-seq	ENCODE	1	1	paired	H3K36me3 adrenal gland male adult (54 years)	2/9/2017	https://www.encodeproject.org/files/ENCFF346YRH/@@download/ENCFF346YRH.fastq.gz,https://www.encodeproject.org/files/ENCFF490WWF/@@download/ENCFF490WWF.fastq.gz,https://www.encodeproject.org/files/ENCFF117LQC/@@download/ENCFF117LQC.fastq.gz
ENCSR857XRG	ChIP-seq	ENCODE	2	1	paired	H3K36me3 adrenal gland male adult (54 years)	2/9/2017	https://www.encodeproject.org/files/ENCFF586CCU/@@download/ENCFF586CCU.fastq.gz,https://www.encodeproject.org/files/ENCFF341OES/@@download/ENCFF341OES.fastq.gz
ENCSR736PKV	ChIP-seq	ENCODE	1	1	paired	H3K36me3 ascending aorta female adult (51 year)	2/9/2017	https://www.encodeproject.org/files/ENCFF750DYV/@@download/ENCFF750DYV.fastq.gz,https://www.encodeproject.org/files/ENCFF841JIG/@@download/ENCFF841JIG.fastq.gz
ENCSR248PES	ChIP-seq	ENCODE	1	1	paired	H3K36me3 ascending aorta female adult (53 years)	2/9/2017	https://www.encodeproject.org/files/ENCFF251VII/@@download/ENCFF251VII.fastq.gz,https://www.encodeproject.org/files/ENCFF930BWZ/@@download/ENCFF930BWZ.fastq.gz,https://www.encodeproject.org/files/ENCFF271WRY/@@download/ENCFF271WRY.fastq.gz,https://www.encodeproject.org/files/ENCFF742GLB/@@download/ENCFF742GLB.fastq.gz
ENCSR000AOS	ChIP-seq	ENCODE	1	1	paired	H3K36me3 astrocyte	2/9/2017	https://www.encodeproject.org/files/ENCFF000CHT/@@download/ENCFF000CHT.fastq.gz
ENCSR000AOS	ChIP-seq	ENCODE	2	1	paired	H3K36me3 astrocyte	2/9/2017	https://www.encodeproject.org/files/ENCFF000CHU/@@download/ENCFF000CHU.fastq.gz
ENCSR375IXS	ChIP-seq	ENCODE	1	1	single	H3K36me3 bipolar spindle neuron derived from induced pluripotent stem cell	2/9/2017	https://www.encodeproject.org/files/ENCFF050AHD/@@download/ENCFF050AHD.fastq.gz
ENCSR375IXS	ChIP-seq	ENCODE	2	1	single	H3K36me3 bipolar spindle neuron derived from induced pluripotent stem cell	2/9/2017	https://www.encodeproject.org/files/ENCFF543UEY/@@download/ENCFF543UEY.fastq.gz
ENCSR689SFJ	ChIP-seq	ENCODE	1	1	paired	H3K36me3 body of pancreas male adult (37 years)	2/9/2017	https://www.encodeproject.org/files/ENCFF558UXX/@@download/ENCFF558UXX.fastq.gz
ENCSR689SFJ	ChIP-seq	ENCODE	2	1	paired	H3K36me3 body of pancreas male adult (37 years)	2/9/2017	https://www.encodeproject.org/files/ENCFF579FUK/@@download/ENCFF579FUK.fastq.gz
ENCSR523JCB	ChIP-seq	ENCODE	1	1	paired	H3K36me3 body of pancreas male adult (54 years)	2/9/2017	https://www.encodeproject.org/files/ENCFF788WMR/@@download/ENCFF788WMR.fastq.gz
ENCSR523JCB	ChIP-seq	ENCODE	2	1	paired	H3K36me3 body of pancreas male adult (54 years)	2/9/2017	https://www.encodeproject.org/files/ENCFF967QRY/@@download/ENCFF967QRY.fastq.gz
ENCSR543YQF	ChIP-seq	ENCODE	1	1	paired	H3K36me3 breast epithelium female adult (53 years)	2/9/2017	https://www.encodeproject.org/files/ENCFF711NWB/@@download/ENCFF711NWB.fastq.gz,https://www.encodeproject.org/files/ENCFF785BJK/@@download/ENCFF785BJK.fastq.gz
ENCSR000DXH	ChIP-seq	ENCODE	1	1	paired	H3K36me3 bronchial epithelial cell	2/9/2017	https://www.encodeproject.org/files/ENCFF001GDG/@@download/ENCFF001GDG.fastq.gz
ENCSR000DXH	ChIP-seq	ENCODE	2	1	paired	H3K36me3 bronchial epithelial cell	2/9/2017	https://www.encodeproject.org/files/ENCFF001GDD/@@download/ENCFF001GDD.fastq.gz
ENCSR000DSF	ChIP-seq	ENCODE	1	1	paired	H3K36me3 cardiac mesoderm	2/9/2017	https://www.encodeproject.org/files/ENCFF001FDX/@@download/ENCFF001FDX.fastq.gz
ENCSR000DSG	ChIP-seq	ENCODE	1	1	paired	H3K36me3 cardiac mesoderm	2/9/2017	https://www.encodeproject.org/files/ENCFF001FDP/@@download/ENCFF001FDP.fastq.gz
ENCSR000DSI	ChIP-seq	ENCODE	1	1	paired	H3K36me3 cardiac mesoderm	2/9/2017	https://www.encodeproject.org/files/ENCFF001FCP/@@download/ENCFF001FCP.fastq.gz
ENCSR000DSH	ChIP-seq	ENCODE	1	1	paired	H3K36me3 cardiac mesoderm	2/9/2017	https://www.encodeproject.org/files/ENCFF001FDE/@@download/ENCFF001FDE.fastq.gz
ENCSR000DSF	ChIP-seq	ENCODE	2	1	paired	H3K36me3 cardiac mesoderm	2/9/2017	https://www.encodeproject.org/files/ENCFF001FDV/@@download/ENCFF001FDV.fastq.gz
ENCSR000DSG	ChIP-seq	ENCODE	2	1	paired	H3K36me3 cardiac mesoderm	2/9/2017	https://www.encodeproject.org/files/ENCFF001FDQ/@@download/ENCFF001FDQ.fastq.gz
ENCSR000DSI	ChIP-seq	ENCODE	2	1	paired	H3K36me3 cardiac mesoderm	2/9/2017	https://www.encodeproject.org/files/ENCFF001FCW/@@download/ENCFF001FCW.fastq.gz
ENCSR000DSH	ChIP-seq	ENCODE	2	1	paired	H3K36me3 cardiac mesoderm	2/9/2017	https://www.encodeproject.org/files/ENCFF001FDF/@@download/ENCFF001FDF.fastq.gz
ENCSR994NPK	ChIP-seq	ENCODE	1	1	paired	H3K36me3 cardiac muscle cell	2/9/2017	https://www.encodeproject.org/files/ENCFF805YSD/@@download/ENCFF805YSD.fastq.gz,https://www.encodeproject.org/files/ENCFF943XDD/@@download/ENCFF943XDD.fastq.gz,https://www.encodeproject.org/files/ENCFF980KDT/@@download/ENCFF980KDT.fastq.gz,https://www.encodeproject.org/files/ENCFF122ZOD/@@download/ENCFF122ZOD.fastq.gz
ENCSR994NPK	ChIP-seq	ENCODE	2	1	paired	H3K36me3 cardiac muscle cell	2/9/2017	https://www.encodeproject.org/files/ENCFF710OUJ/@@download/ENCFF710OUJ.fastq.gz,https://www.encodeproject.org/files/ENCFF994FCP/@@download/ENCFF994FCP.fastq.gz
ENCSR994NPK	ChIP-seq	ENCODE	2	2	paired	H3K36me3 cardiac muscle cell	2/9/2017	https://www.encodeproject.org/files/ENCFF170DJA/@@download/ENCFF170DJA.fastq.gz,https://www.encodeproject.org/files/ENCFF290IRP/@@download/ENCFF290IRP.fastq.gz
ENCSR000DVM	ChIP-seq	ENCODE	1	1	paired	H3K36me3 endothelial cell of umbilical vein male newborn	2/9/2017	https://www.encodeproject.org/files/ENCFF001FSP/@@download/ENCFF001FSP.fastq.gz
ENCSR000DVM	ChIP-seq	ENCODE	2	1	paired	H3K36me3 endothelial cell of umbilical vein male newborn	2/9/2017	https://www.encodeproject.org/files/ENCFF001FSO/@@download/ENCFF001FSO.fastq.gz
ENCSR000ALC	ChIP-seq	ENCODE	1	1	paired	H3K36me3 endothelial cell of umbilical vein newborn	2/9/2017	https://www.encodeproject.org/files/ENCFF000BSQ/@@download/ENCFF000BSQ.fastq.gz
ENCSR000ALC	ChIP-seq	ENCODE	2	2	paired	H3K36me3 endothelial cell of umbilical vein newborn	2/9/2017	https://www.encodeproject.org/files/ENCFF000BSS/@@download/ENCFF000BSS.fastq.gz
ENCSR000ALC	ChIP-seq	ENCODE	3	3	paired	H3K36me3 endothelial cell of umbilical vein newborn	2/9/2017	https://www.encodeproject.org/files/ENCFF000BSJ/@@download/ENCFF000BSJ.fastq.gz
ENCSR743KZR	ChIP-seq	ENCODE	1	1	paired	H3K36me3 esophagus muscularis mucosa female adult (53 years)	2/9/2017	https://www.encodeproject.org/files/ENCFF397ZJP/@@download/ENCFF397ZJP.fastq.gz,https://www.encodeproject.org/files/ENCFF724RKY/@@download/ENCFF724RKY.fastq.gz,https://www.encodeproject.org/files/ENCFF616IPR/@@download/ENCFF616IPR.fastq.gz,https://www.encodeproject.org/files/ENCFF670SWL/@@download/ENCFF670SWL.fastq.gz
ENCSR078ZGC	ChIP-seq	ENCODE	1	1	paired	H3K36me3 esophagus squamous epithelium female adult (53 years)	2/9/2017	https://www.encodeproject.org/files/ENCFF919ENX/@@download/ENCFF919ENX.fastq.gz,https://www.encodeproject.org/files/ENCFF431ZOR/@@download/ENCFF431ZOR.fastq.gz,https://www.encodeproject.org/files/ENCFF293OOZ/@@download/ENCFF293OOZ.fastq.gz,https://www.encodeproject.org/files/ENCFF113WYX/@@download/ENCFF113WYX.fastq.gz,https://www.encodeproject.org/files/ENCFF146CFR/@@download/ENCFF146CFR.fastq.gz…
ENCSR914AWT	ChIP-seq	ENCODE	1	1	paired	H3K36me3 fibroblast of arm male adult (53 years)	2/9/2017	https://www.encodeproject.org/files/ENCFF112MSI/@@download/ENCFF112MSI.fastq.gz
ENCSR914AWT	ChIP-seq	ENCODE	2	1	paired	H3K36me3 fibroblast of arm male adult (53 years)	2/9/2017	https://www.encodeproject.org/files/ENCFF698CME/@@download/ENCFF698CME.fastq.gz
ENCSR000APP	ChIP-seq	ENCODE	1	1	paired	H3K36me3 fibroblast of dermis	2/9/2017	https://www.encodeproject.org/files/ENCFF000CKR/@@download/ENCFF000CKR.fastq.gz
ENCSR000APP	ChIP-seq	ENCODE	2	1	paired	H3K36me3 fibroblast of dermis	2/9/2017	https://www.encodeproject.org/files/ENCFF000CKU/@@download/ENCFF000CKU.fastq.gz
ENCSR000AMT	ChIP-seq	ENCODE	1	1	paired	H3K36me3 fibroblast of lung female (11 year) and male adult (45 years)	2/9/2017	https://www.encodeproject.org/files/ENCFF000CSE/@@download/ENCFF000CSE.fastq.gz
ENCSR000AMT	ChIP-seq	ENCODE	2	1	paired	H3K36me3 fibroblast of lung female (11 year) and male adult (45 years)	2/9/2017	https://www.encodeproject.org/files/ENCFF000CSF/@@download/ENCFF000CSF.fastq.gz
ENCSR000DQF	ChIP-seq	ENCODE	1	1	paired	H3K36me3 foreskin fibroblast male newborn	2/9/2017	https://www.encodeproject.org/files/ENCFF001ERN/@@download/ENCFF001ERN.fastq.gz
ENCSR000DQF	ChIP-seq	ENCODE	2	1	paired	H3K36me3 foreskin fibroblast male newborn	2/9/2017	https://www.encodeproject.org/files/ENCFF001ERO/@@download/ENCFF001ERO.fastq.gz
ENCSR101NFY	ChIP-seq	ENCODE	1	1	paired	H3K36me3 gastrocnemius medialis female adult (53 years)	2/9/2017	https://www.encodeproject.org/files/ENCFF583HVR/@@download/ENCFF583HVR.fastq.gz,https://www.encodeproject.org/files/ENCFF133PPV/@@download/ENCFF133PPV.fastq.gz,https://www.encodeproject.org/files/ENCFF565IFM/@@download/ENCFF565IFM.fastq.gz,https://www.encodeproject.org/files/ENCFF936AJV/@@download/ENCFF936AJV.fastq.gz
ENCSR380KNE	ChIP-seq	ENCODE	1	1	paired	H3K36me3 gastrocnemius medialis male adult (37 years)	2/9/2017	https://www.encodeproject.org/files/ENCFF604AHS/@@download/ENCFF604AHS.fastq.gz
ENCSR380KNE	ChIP-seq	ENCODE	1	2	paired	H3K36me3 gastrocnemius medialis male adult (37 years)	2/9/2017	https://www.encodeproject.org/files/ENCFF021VWZ/@@download/ENCFF021VWZ.fastq.gz
ENCSR380KNE	ChIP-seq	ENCODE	2	1	paired	H3K36me3 gastrocnemius medialis male adult (37 years)	2/9/2017	https://www.encodeproject.org/files/ENCFF041PAU/@@download/ENCFF041PAU.fastq.gz
ENCSR380KNE	ChIP-seq	ENCODE	2	2	paired	H3K36me3 gastrocnemius medialis male adult (37 years)	2/9/2017	https://www.encodeproject.org/files/ENCFF513PYY/@@download/ENCFF513PYY.fastq.gz
ENCSR105YNJ	ChIP-seq	ENCODE	1	1	paired	H3K36me3 gastrocnemius medialis male adult (54 years)	2/9/2017	https://www.encodeproject.org/files/ENCFF054LSK/@@download/ENCFF054LSK.fastq.gz
ENCSR105YNJ	ChIP-seq	ENCODE	2	1	paired	H3K36me3 gastrocnemius medialis male adult (54 years)	2/9/2017	https://www.encodeproject.org/files/ENCFF940VTW/@@download/ENCFF940VTW.fastq.gz
ENCSR500ZGF	ChIP-seq	ENCODE	1	1	paired	H3K36me3 heart left ventricle female adult (53 years)	2/9/2017	https://www.encodeproject.org/files/ENCFF182NIM/@@download/ENCFF182NIM.fastq.gz,https://www.encodeproject.org/files/ENCFF354RCL/@@download/ENCFF354RCL.fastq.gz,https://www.encodeproject.org/files/ENCFF678ZKR/@@download/ENCFF678ZKR.fastq.gz,https://www.encodeproject.org/files/ENCFF576BDG/@@download/ENCFF576BDG.fastq.gz
ENCSR500ZGF	ChIP-seq	ENCODE	2	1	paired	H3K36me3 heart left ventricle female adult (53 years)	2/9/2017	https://www.encodeproject.org/files/ENCFF791SNT/@@download/ENCFF791SNT.fastq.gz,https://www.encodeproject.org/files/ENCFF341TOM/@@download/ENCFF341TOM.fastq.gz
ENCSR034BEQ	ChIP-seq	ENCODE	1	1	paired	H3K36me3 hepatocyte derived from H9	2/9/2017	https://www.encodeproject.org/files/ENCFF997MXD/@@download/ENCFF997MXD.fastq.gz
ENCSR034BEQ	ChIP-seq	ENCODE	2	1	paired	H3K36me3 hepatocyte derived from H9	2/9/2017	https://www.encodeproject.org/files/ENCFF980AUK/@@download/ENCFF980AUK.fastq.gz
ENCSR236YPE	ChIP-seq	ENCODE	1	1	single	H3K36me3 induced pluripotent stem cell male adult (53 years) derived from fibroblast of arm	2/9/2017	https://www.encodeproject.org/files/ENCFF483QVH/@@download/ENCFF483QVH.fastq.gz
ENCSR236YPE	ChIP-seq	ENCODE	2	1	single	H3K36me3 induced pluripotent stem cell male adult (53 years) derived from fibroblast of arm	2/9/2017	https://www.encodeproject.org/files/ENCFF438GQQ/@@download/ENCFF438GQQ.fastq.gz
ENCSR000ALM	ChIP-seq	ENCODE	1	1	paired	H3K36me3 keratinocyte female	2/9/2017	https://www.encodeproject.org/files/ENCFF000COD/@@download/ENCFF000COD.fastq.gz
ENCSR000DWW	ChIP-seq	ENCODE	1	1	paired	H3K36me3 keratinocyte female	2/9/2017	https://www.encodeproject.org/files/ENCFF001GAI/@@download/ENCFF001GAI.fastq.gz
ENCSR000DWW	ChIP-seq	ENCODE	2	1	paired	H3K36me3 keratinocyte female	2/9/2017	https://www.encodeproject.org/files/ENCFF001GAM/@@download/ENCFF001GAM.fastq.gz
ENCSR000ALM	ChIP-seq	ENCODE	2	1	paired	H3K36me3 keratinocyte female	2/9/2017	https://www.encodeproject.org/files/ENCFF000CNV/@@download/ENCFF000CNV.fastq.gz
ENCSR000ALM	ChIP-seq	ENCODE	3	1	paired	H3K36me3 keratinocyte female	2/9/2017	https://www.encodeproject.org/files/ENCFF000COB/@@download/ENCFF000COB.fastq.gz
ENCSR000DVE	ChIP-seq	ENCODE	1	1	paired	H3K36me3 kidney epithelial cell	2/9/2017	https://www.encodeproject.org/files/ENCFF001FQW/@@download/ENCFF001FQW.fastq.gz
ENCSR000DVE	ChIP-seq	ENCODE	2	1	paired	H3K36me3 kidney epithelial cell	2/9/2017	https://www.encodeproject.org/files/ENCFF001FQV/@@download/ENCFF001FQV.fastq.gz
ENCSR000ALY	ChIP-seq	ENCODE	1	1	paired	H3K36me3 mammary epithelial cell female (50 years)	2/9/2017	https://www.encodeproject.org/files/ENCFF000BIS/@@download/ENCFF000BIS.fastq.gz
ENCSR000ALY	ChIP-seq	ENCODE	2	1	paired	H3K36me3 mammary epithelial cell female (50 years)	2/9/2017	https://www.encodeproject.org/files/ENCFF000BIY/@@download/ENCFF000BIY.fastq.gz
ENCSR992LCR	ChIP-seq	ENCODE	1	1	paired	H3K36me3 mid-neurogenesis radial glial cells derived from H9 stably expressing fusion protein	2/9/2017	https://www.encodeproject.org/files/ENCFF500QBC/@@download/ENCFF500QBC.fastq.gz
ENCSR992LCR	ChIP-seq	ENCODE	2	1	paired	H3K36me3 mid-neurogenesis radial glial cells derived from H9 stably expressing fusion protein	2/9/2017	https://www.encodeproject.org/files/ENCFF567OGB/@@download/ENCFF567OGB.fastq.gz
ENCSR000ANW	ChIP-seq	ENCODE	1	1	paired	H3K36me3 myotube	2/9/2017	https://www.encodeproject.org/files/ENCFF000BPD/@@download/ENCFF000BPD.fastq.gz
ENCSR000ANW	ChIP-seq	ENCODE	2	1	paired	H3K36me3 myotube	2/9/2017	https://www.encodeproject.org/files/ENCFF000BPE/@@download/ENCFF000BPE.fastq.gz
ENCSR714KGG	ChIP-seq	ENCODE	1	1	paired	H3K36me3 neural cell	2/9/2017	https://www.encodeproject.org/files/ENCFF002AWW/@@download/ENCFF002AWW.fastq.gz
ENCSR714KGG	ChIP-seq	ENCODE	2	1	paired	H3K36me3 neural cell	2/9/2017	https://www.encodeproject.org/files/ENCFF002AZB/@@download/ENCFF002AZB.fastq.gz
ENCSR573CWZ	ChIP-seq	ENCODE	1	1	paired	H3K36me3 neural progenitor cell derived from H9	2/9/2017	https://www.encodeproject.org/files/ENCFF814YHM/@@download/ENCFF814YHM.fastq.gz,https://www.encodeproject.org/files/ENCFF931HVH/@@download/ENCFF931HVH.fastq.gz,https://www.encodeproject.org/files/ENCFF028XTC/@@download/ENCFF028XTC.fastq.gz
ENCSR573CWZ	ChIP-seq	ENCODE	2	1	paired	H3K36me3 neural progenitor cell derived from H9	2/9/2017	https://www.encodeproject.org/files/ENCFF693MAI/@@download/ENCFF693MAI.fastq.gz,https://www.encodeproject.org/files/ENCFF583RXS/@@download/ENCFF583RXS.fastq.gz,https://www.encodeproject.org/files/ENCFF606KSK/@@download/ENCFF606KSK.fastq.gz
ENCSR688ZOS	ChIP-seq	ENCODE	1	1	paired	H3K36me3 neuroepithelial stem cell NONE and derived from H9, stably expressing fusion protein	2/9/2017	https://www.encodeproject.org/files/ENCFF610RHZ/@@download/ENCFF610RHZ.fastq.gz
ENCSR688ZOS	ChIP-seq	ENCODE	2	1	paired	H3K36me3 neuroepithelial stem cell NONE and derived from H9, stably expressing fusion protein	2/9/2017	https://www.encodeproject.org/files/ENCFF755RTB/@@download/ENCFF755RTB.fastq.gz
ENCSR000API	ChIP-seq	ENCODE	1	1	paired	H3K36me3 osteoblast	2/9/2017	https://www.encodeproject.org/files/ENCFF000CVY/@@download/ENCFF000CVY.fastq.gz
ENCSR000API	ChIP-seq	ENCODE	2	1	paired	H3K36me3 osteoblast	2/9/2017	https://www.encodeproject.org/files/ENCFF000CWB/@@download/ENCFF000CWB.fastq.gz
ENCSR136NUH	ChIP-seq	ENCODE	1	1	paired	H3K36me3 radial glial cell derived from H9 stably expressing fusion protein	2/9/2017	https://www.encodeproject.org/files/ENCFF503GGH/@@download/ENCFF503GGH.fastq.gz
ENCSR136NUH	ChIP-seq	ENCODE	2	1	paired	H3K36me3 radial glial cell derived from H9 stably expressing fusion protein	2/9/2017	https://www.encodeproject.org/files/ENCFF731LBO/@@download/ENCFF731LBO.fastq.gz
ENCSR967KZJ	ChIP-seq	ENCODE	1	1	paired	H3K36me3 right atrium auricular region female adult (53 years)	2/9/2017	https://www.encodeproject.org/files/ENCFF398AWV/@@download/ENCFF398AWV.fastq.gz,https://www.encodeproject.org/files/ENCFF761SBF/@@download/ENCFF761SBF.fastq.gz,https://www.encodeproject.org/files/ENCFF372SWF/@@download/ENCFF372SWF.fastq.gz,https://www.encodeproject.org/files/ENCFF693OMF/@@download/ENCFF693OMF.fastq.gz
ENCSR080QVO	ChIP-seq	ENCODE	1	1	paired	H3K36me3 right lobe of liver female adult (53 years)	2/9/2017	https://www.encodeproject.org/files/ENCFF727PCJ/@@download/ENCFF727PCJ.fastq.gz,https://www.encodeproject.org/files/ENCFF632FFI/@@download/ENCFF632FFI.fastq.gz
ENCSR150YAU	ChIP-seq	ENCODE	1	1	paired	H3K36me3 sigmoid colon female adult (53 years)	2/9/2017	https://www.encodeproject.org/files/ENCFF117TYV/@@download/ENCFF117TYV.fastq.gz,https://www.encodeproject.org/files/ENCFF023UMF/@@download/ENCFF023UMF.fastq.gz,https://www.encodeproject.org/files/ENCFF337ZJY/@@download/ENCFF337ZJY.fastq.gz,https://www.encodeproject.org/files/ENCFF395FGV/@@download/ENCFF395FGV.fastq.gz
ENCSR000ANH	ChIP-seq	ENCODE	1	1	paired	H3K36me3 skeletal muscle myoblast male adult (22 years)	2/9/2017	https://www.encodeproject.org/files/ENCFF000BLZ/@@download/ENCFF000BLZ.fastq.gz
ENCSR000ANH	ChIP-seq	ENCODE	2	1	paired	H3K36me3 skeletal muscle myoblast male adult (22 years)	2/9/2017	https://www.encodeproject.org/files/ENCFF000BLU/@@download/ENCFF000BLU.fastq.gz
ENCSR651JDA	ChIP-seq	ENCODE	1	1	paired	H3K36me3 smooth muscle cell derived from H9	2/9/2017	https://www.encodeproject.org/files/ENCFF377EMO/@@download/ENCFF377EMO.fastq.gz
ENCSR651JDA	ChIP-seq	ENCODE	2	1	paired	H3K36me3 smooth muscle cell derived from H9	2/9/2017	https://www.encodeproject.org/files/ENCFF478HDK/@@download/ENCFF478HDK.fastq.gz,https://www.encodeproject.org/files/ENCFF931NYF/@@download/ENCFF931NYF.fastq.gz,https://www.encodeproject.org/files/ENCFF414LVQ/@@download/ENCFF414LVQ.fastq.gz
ENCSR589TCU	ChIP-seq	ENCODE	1	1	paired	H3K36me3 spleen female adult (53 years)	2/9/2017	https://www.encodeproject.org/files/ENCFF035TWK/@@download/ENCFF035TWK.fastq.gz,https://www.encodeproject.org/files/ENCFF935HOQ/@@download/ENCFF935HOQ.fastq.gz,https://www.encodeproject.org/files/ENCFF367XWW/@@download/ENCFF367XWW.fastq.gz,https://www.encodeproject.org/files/ENCFF924XII/@@download/ENCFF924XII.fastq.gz
ENCSR166CNR	ChIP-seq	ENCODE	1	1	paired	H3K36me3 stomach female adult (53 years)	2/9/2017	https://www.encodeproject.org/files/ENCFF113JDT/@@download/ENCFF113JDT.fastq.gz,https://www.encodeproject.org/files/ENCFF058KWR/@@download/ENCFF058KWR.fastq.gz,https://www.encodeproject.org/files/ENCFF872MED/@@download/ENCFF872MED.fastq.gz,https://www.encodeproject.org/files/ENCFF433CTC/@@download/ENCFF433CTC.fastq.gz
ENCSR083MAZ	ChIP-seq	ENCODE	1	1	paired	H3K36me3 thoracic aorta male adult (37 years)	2/9/2017	https://www.encodeproject.org/files/ENCFF922ATE/@@download/ENCFF922ATE.fastq.gz
ENCSR988DFT	ChIP-seq	ENCODE	1	1	paired	H3K36me3 thoracic aorta male adult (54 years)	2/9/2017	https://www.encodeproject.org/files/ENCFF025URA/@@download/ENCFF025URA.fastq.gz
ENCSR988DFT	ChIP-seq	ENCODE	2	1	paired	H3K36me3 thoracic aorta male adult (54 years)	2/9/2017	https://www.encodeproject.org/files/ENCFF669TDR/@@download/ENCFF669TDR.fastq.gz
ENCSR855XNQ	ChIP-seq	ENCODE	1	1	paired	H3K36me3 thyroid gland female adult (53 years)	2/9/2017	https://www.encodeproject.org/files/ENCFF240MLH/@@download/ENCFF240MLH.fastq.gz,https://www.encodeproject.org/files/ENCFF912HPX/@@download/ENCFF912HPX.fastq.gz,https://www.encodeproject.org/files/ENCFF246GCY/@@download/ENCFF246GCY.fastq.gz,https://www.encodeproject.org/files/ENCFF250BMD/@@download/ENCFF250BMD.fastq.gz
ENCSR225VCV	ChIP-seq	ENCODE	1	1	paired	H3K36me3 thyroid gland male adult (37 years)	2/9/2017	https://www.encodeproject.org/files/ENCFF631XQZ/@@download/ENCFF631XQZ.fastq.gz
ENCSR225VCV	ChIP-seq	ENCODE	2	1	paired	H3K36me3 thyroid gland male adult (37 years)	2/9/2017	https://www.encodeproject.org/files/ENCFF430DXL/@@download/ENCFF430DXL.fastq.gz
ENCSR908DTR	ChIP-seq	ENCODE	1	1	paired	H3K36me3 thyroid gland male adult (54 years)	2/9/2017	https://www.encodeproject.org/files/ENCFF203JBW/@@download/ENCFF203JBW.fastq.gz,https://www.encodeproject.org/files/ENCFF916SCK/@@download/ENCFF916SCK.fastq.gz,https://www.encodeproject.org/files/ENCFF861LGP/@@download/ENCFF861LGP.fastq.gz
ENCSR127ZSP	ChIP-seq	ENCODE	1	1	paired	H3K36me3 tibial artery female adult (53 years)	2/9/2017	https://www.encodeproject.org/files/ENCFF576NRF/@@download/ENCFF576NRF.fastq.gz,https://www.encodeproject.org/files/ENCFF385ODC/@@download/ENCFF385ODC.fastq.gz,https://www.encodeproject.org/files/ENCFF449PLS/@@download/ENCFF449PLS.fastq.gz,https://www.encodeproject.org/files/ENCFF270PXV/@@download/ENCFF270PXV.fastq.gz
ENCSR157ZVP	ChIP-seq	ENCODE	1	1	paired	H3K36me3 tibial nerve female adult (53 years)	2/9/2017	https://www.encodeproject.org/files/ENCFF019MKQ/@@download/ENCFF019MKQ.fastq.gz,https://www.encodeproject.org/files/ENCFF067UQJ/@@download/ENCFF067UQJ.fastq.gz
ENCSR869GBP	ChIP-seq	ENCODE	1	1	paired	H3K36me3 upper lobe of left lung female adult (53 years)	2/9/2017	https://www.encodeproject.org/files/ENCFF249ZNQ/@@download/ENCFF249ZNQ.fastq.gz,https://www.encodeproject.org/files/ENCFF870YOK/@@download/ENCFF870YOK.fastq.gz,https://www.encodeproject.org/files/ENCFF674LGV/@@download/ENCFF674LGV.fastq.gz,https://www.encodeproject.org/files/ENCFF129MTI/@@download/ENCFF129MTI.fastq.gz
ENCSR962MYX	ChIP-seq	ENCODE	1	1	paired	H3K36me3 vagina female adult (53 years)	2/9/2017	https://www.encodeproject.org/files/ENCFF086VZW/@@download/ENCFF086VZW.fastq.gz,https://www.encodeproject.org/files/ENCFF945SDU/@@download/ENCFF945SDU.fastq.gz,https://www.encodeproject.org/files/ENCFF838XQL/@@download/ENCFF838XQL.fastq.gz,https://www.encodeproject.org/files/ENCFF261LEN/@@download/ENCFF261LEN.fastq.gz
ENCSR000AVH	ChIP-seq	ENCODE	1	1	paired	H3K4me1 A549 treated with dexamethasone	2/9/2017	https://www.encodeproject.org/files/ENCFF000AIT/@@download/ENCFF000AIT.fastq.gz
ENCSR000AVH	ChIP-seq	ENCODE	2	1	paired	H3K4me1 A549 treated with dexamethasone	2/9/2017	https://www.encodeproject.org/files/ENCFF000AIS/@@download/ENCFF000AIS.fastq.gz
ENCSR000AUM	ChIP-seq	ENCODE	1	1	paired	H3K4me1 A549 treated with ethanol	2/9/2017	https://www.encodeproject.org/files/ENCFF000AJC/@@download/ENCFF000AJC.fastq.gz
ENCSR000AUM	ChIP-seq	ENCODE	2	2	paired	H3K4me1 A549 treated with ethanol	2/9/2017	https://www.encodeproject.org/files/ENCFF000AIW/@@download/ENCFF000AIW.fastq.gz
ENCSR521IZK	ChIP-seq	ENCODE	1	1	single	H3K4me1 A673	2/9/2017	https://www.encodeproject.org/files/ENCFF427MFJ/@@download/ENCFF427MFJ.fastq.gz
ENCSR521IZK	ChIP-seq	ENCODE	2	1	paired	H3K4me1 A673	2/9/2017	https://www.encodeproject.org/files/ENCFF321JKM/@@download/ENCFF321JKM.fastq.gz,https://www.encodeproject.org/files/ENCFF098TQN/@@download/ENCFF098TQN.fastq.gz,https://www.encodeproject.org/files/ENCFF812FRO/@@download/ENCFF812FRO.fastq.gz
ENCSR726ZZX	ChIP-seq	ENCODE	1	1	paired	H3K4me1 ACC112	2/9/2017	https://www.encodeproject.org/files/ENCFF470CGB/@@download/ENCFF470CGB.fastq.gz,https://www.encodeproject.org/files/ENCFF228LCQ/@@download/ENCFF228LCQ.fastq.gz
ENCSR290YLQ	ChIP-seq	ENCODE	1	1	paired	H3K4me1 B cell female adult (27 years)	2/9/2017	https://www.encodeproject.org/files/ENCFF107GUJ/@@download/ENCFF107GUJ.fastq.gz,https://www.encodeproject.org/files/ENCFF968ZDD/@@download/ENCFF968ZDD.fastq.gz
ENCSR290YLQ	ChIP-seq	ENCODE	2	1	paired	H3K4me1 B cell female adult (27 years)	2/9/2017	https://www.encodeproject.org/files/ENCFF031DVC/@@download/ENCFF031DVC.fastq.gz,https://www.encodeproject.org/files/ENCFF653MQR/@@download/ENCFF653MQR.fastq.gz
ENCSR000ASM	ChIP-seq	ENCODE	1	1	paired	H3K4me1 CD14-positive monocyte female	2/9/2017	https://www.encodeproject.org/files/ENCFF000CDL/@@download/ENCFF000CDL.fastq.gz
ENCSR000ASM	ChIP-seq	ENCODE	2	1	paired	H3K4me1 CD14-positive monocyte female	2/9/2017	https://www.encodeproject.org/files/ENCFF000CDK/@@download/ENCFF000CDK.fastq.gz
ENCSR000AQY	ChIP-seq	ENCODE	1	1	paired	H3K4me1 DND-41	2/9/2017	https://www.encodeproject.org/files/ENCFF000APE/@@download/ENCFF000APE.fastq.gz
ENCSR000AQY	ChIP-seq	ENCODE	2	1	paired	H3K4me1 DND-41	2/9/2017	https://www.encodeproject.org/files/ENCFF000APD/@@download/ENCFF000APD.fastq.gz
ENCSR460SEN	ChIP-seq	ENCODE	1	1	paired	H3K4me1 DOHH2	2/9/2017	https://www.encodeproject.org/files/ENCFF002BAG/@@download/ENCFF002BAG.fastq.gz,https://www.encodeproject.org/files/ENCFF414TVW/@@download/ENCFF414TVW.fastq.gz,https://www.encodeproject.org/files/ENCFF913IDD/@@download/ENCFF913IDD.fastq.gz
ENCSR460SEN	ChIP-seq	ENCODE	2	1	paired	H3K4me1 DOHH2	2/9/2017	https://www.encodeproject.org/files/ENCFF002BAI/@@download/ENCFF002BAI.fastq.gz,https://www.encodeproject.org/files/ENCFF651OQN/@@download/ENCFF651OQN.fastq.gz,https://www.encodeproject.org/files/ENCFF286FVD/@@download/ENCFF286FVD.fastq.gz
ENCSR000AKF	ChIP-seq	ENCODE	1	1	paired	H3K4me1 GM12878	2/9/2017	https://www.encodeproject.org/files/ENCFF000ASM/@@download/ENCFF000ASM.fastq.gz
ENCSR000AKF	ChIP-seq	ENCODE	2	1	paired	H3K4me1 GM12878	2/9/2017	https://www.encodeproject.org/files/ENCFF000ATK/@@download/ENCFF000ATK.fastq.gz
ENCSR000ANA	ChIP-seq	ENCODE	1	1	paired	H3K4me1 H1-hESC	2/9/2017	https://www.encodeproject.org/files/ENCFF000AXJ/@@download/ENCFF000AXJ.fastq.gz
ENCSR000ANA	ChIP-seq	ENCODE	2	2	paired	H3K4me1 H1-hESC	2/9/2017	https://www.encodeproject.org/files/ENCFF000AXM/@@download/ENCFF000AXM.fastq.gz
ENCSR967HXD	ChIP-seq	ENCODE	1	1	paired	H3K4me1 H9 stably expressing fusion protein	2/9/2017	https://www.encodeproject.org/files/ENCFF625FYD/@@download/ENCFF625FYD.fastq.gz
ENCSR967HXD	ChIP-seq	ENCODE	2	1	paired	H3K4me1 H9 stably expressing fusion protein	2/9/2017	https://www.encodeproject.org/files/ENCFF626XCW/@@download/ENCFF626XCW.fastq.gz
ENCSR161MXP	ChIP-seq	ENCODE	1	1	paired	H3K4me1 HCT116	2/9/2017	https://www.encodeproject.org/files/ENCFF973AFN/@@download/ENCFF973AFN.fastq.gz,https://www.encodeproject.org/files/ENCFF564VKX/@@download/ENCFF564VKX.fastq.gz,https://www.encodeproject.org/files/ENCFF126DXV/@@download/ENCFF126DXV.fastq.gz
ENCSR000EUS	ChIP-seq	ENCODE	1	1	paired	H3K4me1 HCT116	2/9/2017	https://www.encodeproject.org/files/ENCFF000VCI/@@download/ENCFF000VCI.fastq.gz
ENCSR161MXP	ChIP-seq	ENCODE	2	1	single	H3K4me1 HCT116	2/9/2017	https://www.encodeproject.org/files/ENCFF924HDE/@@download/ENCFF924HDE.fastq.gz
ENCSR000EUS	ChIP-seq	ENCODE	2	1	paired	H3K4me1 HCT116	2/9/2017	https://www.encodeproject.org/files/ENCFF000VCK/@@download/ENCFF000VCK.fastq.gz
ENCSR161MXP	ChIP-seq	ENCODE	2	2	single	H3K4me1 HCT116	2/9/2017	https://www.encodeproject.org/files/ENCFF088BWP/@@download/ENCFF088BWP.fastq.gz
ENCSR000FCG	ChIP-seq	ENCODE	1	1	paired	H3K4me1 HEK293	2/9/2017	https://www.encodeproject.org/files/ENCFF002AAV/@@download/ENCFF002AAV.fastq.gz
ENCSR000FCG	ChIP-seq	ENCODE	2	1	paired	H3K4me1 HEK293	2/9/2017	https://www.encodeproject.org/files/ENCFF002AAW/@@download/ENCFF002AAW.fastq.gz
ENCSR000APW	ChIP-seq	ENCODE	1	1	paired	H3K4me1 HeLa-S3	2/9/2017	https://www.encodeproject.org/files/ENCFF000BBP/@@download/ENCFF000BBP.fastq.gz
ENCSR000APW	ChIP-seq	ENCODE	2	1	paired	H3K4me1 HeLa-S3	2/9/2017	https://www.encodeproject.org/files/ENCFF000BBQ/@@download/ENCFF000BBQ.fastq.gz
ENCSR000APV	ChIP-seq	ENCODE	1	1	paired	H3K4me1 HepG2	2/9/2017	https://www.encodeproject.org/files/ENCFF000BEX/@@download/ENCFF000BEX.fastq.gz
ENCSR000APV	ChIP-seq	ENCODE	2	1	paired	H3K4me1 HepG2	2/9/2017	https://www.encodeproject.org/files/ENCFF000BEY/@@download/ENCFF000BEY.fastq.gz
ENCSR000AKS	ChIP-seq	ENCODE	1	1	paired	H3K4me1 K562	2/9/2017	https://www.encodeproject.org/files/ENCFF000BXX/@@download/ENCFF000BXX.fastq.gz
ENCSR000EWC	ChIP-seq	ENCODE	1	1	paired	H3K4me1 K562	2/9/2017	https://www.encodeproject.org/files/ENCFF000VDV/@@download/ENCFF000VDV.fastq.gz
ENCSR000EWC	ChIP-seq	ENCODE	2	1	paired	H3K4me1 K562	2/9/2017	https://www.encodeproject.org/files/ENCFF000VDU/@@download/ENCFF000VDU.fastq.gz
ENCSR000AKS	ChIP-seq	ENCODE	2	1	paired	H3K4me1 K562	2/9/2017	https://www.encodeproject.org/files/ENCFF000BYG/@@download/ENCFF000BYG.fastq.gz
ENCSR976JHS	ChIP-seq	ENCODE	1	1	paired	H3K4me1 KMS-11	2/9/2017	https://www.encodeproject.org/files/ENCFF362KNB/@@download/ENCFF362KNB.fastq.gz,https://www.encodeproject.org/files/ENCFF167NLZ/@@download/ENCFF167NLZ.fastq.gz
ENCSR976JHS	ChIP-seq	ENCODE	1	2	single	H3K4me1 KMS-11	2/9/2017	https://www.encodeproject.org/files/ENCFF362KNB/@@download/ENCFF362KNB.fastq.gz,https://www.encodeproject.org/files/ENCFF167NLZ/@@download/ENCFF167NLZ.fastq.gz
ENCSR976JHS	ChIP-seq	ENCODE	2	1	paired	H3K4me1 KMS-11	2/9/2017	https://www.encodeproject.org/files/ENCFF491RBF/@@download/ENCFF491RBF.fastq.gz
ENCSR306VSH	ChIP-seq	ENCODE	1	1	paired	H3K4me1 Karpas-422	2/9/2017	https://www.encodeproject.org/files/ENCFF002AVM/@@download/ENCFF002AVM.fastq.gz,https://www.encodeproject.org/files/ENCFF992CPB/@@download/ENCFF992CPB.fastq.gz,https://www.encodeproject.org/files/ENCFF758OYI/@@download/ENCFF758OYI.fastq.gz
ENCSR306VSH	ChIP-seq	ENCODE	2	1	paired	H3K4me1 Karpas-422	2/9/2017	https://www.encodeproject.org/files/ENCFF002AZJ/@@download/ENCFF002AZJ.fastq.gz,https://www.encodeproject.org/files/ENCFF551AFN/@@download/ENCFF551AFN.fastq.gz
ENCSR036KFJ	ChIP-seq	ENCODE	1	1	paired	H3K4me1 Loucy	2/9/2017	https://www.encodeproject.org/files/ENCFF830CRU/@@download/ENCFF830CRU.fastq.gz
ENCSR036KFJ	ChIP-seq	ENCODE	2	1	paired	H3K4me1 Loucy	2/9/2017	https://www.encodeproject.org/files/ENCFF002ATU/@@download/ENCFF002ATU.fastq.gz
ENCSR493NBY	ChIP-seq	ENCODE	1	1	paired	H3K4me1 MCF-7	2/9/2017	https://www.encodeproject.org/files/ENCFF522RPS/@@download/ENCFF522RPS.fastq.gz,https://www.encodeproject.org/files/ENCFF461WBE/@@download/ENCFF461WBE.fastq.gz,https://www.encodeproject.org/files/ENCFF415RHX/@@download/ENCFF415RHX.fastq.gz
ENCSR493NBY	ChIP-seq	ENCODE	2	1	paired	H3K4me1 MCF-7	2/9/2017	https://www.encodeproject.org/files/ENCFF428DVP/@@download/ENCFF428DVP.fastq.gz,https://www.encodeproject.org/files/ENCFF083FLF/@@download/ENCFF083FLF.fastq.gz,https://www.encodeproject.org/files/ENCFF197FAY/@@download/ENCFF197FAY.fastq.gz
ENCSR094VCE	ChIP-seq	ENCODE	1	1	paired	H3K4me1 MM.1S	2/9/2017	https://www.encodeproject.org/files/ENCFF709MXB/@@download/ENCFF709MXB.fastq.gz
ENCSR094VCE	ChIP-seq	ENCODE	2	1	paired	H3K4me1 MM.1S	2/9/2017	https://www.encodeproject.org/files/ENCFF842WEN/@@download/ENCFF842WEN.fastq.gz,https://www.encodeproject.org/files/ENCFF039TOU/@@download/ENCFF039TOU.fastq.gz,https://www.encodeproject.org/files/ENCFF875RPA/@@download/ENCFF875RPA.fastq.gz
ENCSR011CSR	ChIP-seq	ENCODE	1	1	single	H3K4me1 NCI-H929	2/9/2017	https://www.encodeproject.org/files/ENCFF246JEN/@@download/ENCFF246JEN.fastq.gz
ENCSR011CSR	ChIP-seq	ENCODE	2	1	single	H3K4me1 NCI-H929	2/9/2017	https://www.encodeproject.org/files/ENCFF361SAK/@@download/ENCFF361SAK.fastq.gz
ENCSR000EXA	ChIP-seq	ENCODE	1	1	paired	H3K4me1 NT2/D1	2/9/2017	https://www.encodeproject.org/files/ENCFF000VIB/@@download/ENCFF000VIB.fastq.gz
ENCSR000EXA	ChIP-seq	ENCODE	2	1	paired	H3K4me1 NT2/D1	2/9/2017	https://www.encodeproject.org/files/ENCFF000VIF/@@download/ENCFF000VIF.fastq.gz
ENCSR184QUS	ChIP-seq	ENCODE	1	1	paired	H3K4me1 OCI-LY1	2/9/2017	https://www.encodeproject.org/files/ENCFF002AVR/@@download/ENCFF002AVR.fastq.gz
ENCSR184QUS	ChIP-seq	ENCODE	2	1	paired	H3K4me1 OCI-LY1	2/9/2017	https://www.encodeproject.org/files/ENCFF131DMW/@@download/ENCFF131DMW.fastq.gz
ENCSR581LZU	ChIP-seq	ENCODE	1	1	paired	H3K4me1 OCI-LY3	2/9/2017	https://www.encodeproject.org/files/ENCFF002ATF/@@download/ENCFF002ATF.fastq.gz,https://www.encodeproject.org/files/ENCFF303JHK/@@download/ENCFF303JHK.fastq.gz,https://www.encodeproject.org/files/ENCFF326EDN/@@download/ENCFF326EDN.fastq.gz
ENCSR581LZU	ChIP-seq	ENCODE	2	1	paired	H3K4me1 OCI-LY3	2/9/2017	https://www.encodeproject.org/files/ENCFF002BBZ/@@download/ENCFF002BBZ.fastq.gz,https://www.encodeproject.org/files/ENCFF126AUQ/@@download/ENCFF126AUQ.fastq.gz,https://www.encodeproject.org/files/ENCFF301KQK/@@download/ENCFF301KQK.fastq.gz
ENCSR060WGK	ChIP-seq	ENCODE	1	1	paired	H3K4me1 OCI-LY7	2/9/2017	https://www.encodeproject.org/files/ENCFF002AXO/@@download/ENCFF002AXO.fastq.gz
ENCSR060WGK	ChIP-seq	ENCODE	2	1	paired	H3K4me1 OCI-LY7	2/9/2017	https://www.encodeproject.org/files/ENCFF002ATJ/@@download/ENCFF002ATJ.fastq.gz
ENCSR566UMF	ChIP-seq	ENCODE	1	1	paired	H3K4me1 PC-3	2/9/2017	https://www.encodeproject.org/files/ENCFF837VDZ/@@download/ENCFF837VDZ.fastq.gz
ENCSR566UMF	ChIP-seq	ENCODE	2	1	paired	H3K4me1 PC-3	2/9/2017	https://www.encodeproject.org/files/ENCFF370IQS/@@download/ENCFF370IQS.fastq.gz
ENCSR913MGR	ChIP-seq	ENCODE	1	1	single	H3K4me1 PC-9	2/9/2017	https://www.encodeproject.org/files/ENCFF519EJW/@@download/ENCFF519EJW.fastq.gz
ENCSR913MGR	ChIP-seq	ENCODE	1	2	paired	H3K4me1 PC-9	2/9/2017	https://www.encodeproject.org/files/ENCFF155ORR/@@download/ENCFF155ORR.fastq.gz
ENCSR913MGR	ChIP-seq	ENCODE	1	3	paired	H3K4me1 PC-9	2/9/2017	https://www.encodeproject.org/files/ENCFF888XMB/@@download/ENCFF888XMB.fastq.gz
ENCSR913MGR	ChIP-seq	ENCODE	2	1	paired	H3K4me1 PC-9	2/9/2017	https://www.encodeproject.org/files/ENCFF884PIX/@@download/ENCFF884PIX.fastq.gz
ENCSR000EXJ	ChIP-seq	ENCODE	1	1	paired	H3K4me1 Panc1	2/9/2017	https://www.encodeproject.org/files/ENCFF000VIP/@@download/ENCFF000VIP.fastq.gz
ENCSR000EXJ	ChIP-seq	ENCODE	2	1	paired	H3K4me1 Panc1	2/9/2017	https://www.encodeproject.org/files/ENCFF000VIR/@@download/ENCFF000VIR.fastq.gz
ENCSR621BZD	ChIP-seq	ENCODE	1	1	paired	H3K4me1 Peyer's patch female adult (53 years)	2/9/2017	https://www.encodeproject.org/files/ENCFF093JIA/@@download/ENCFF093JIA.fastq.gz,https://www.encodeproject.org/files/ENCFF499ROY/@@download/ENCFF499ROY.fastq.gz,https://www.encodeproject.org/files/ENCFF462LWZ/@@download/ENCFF462LWZ.fastq.gz,https://www.encodeproject.org/files/ENCFF517WPC/@@download/ENCFF517WPC.fastq.gz
ENCSR621BZD	ChIP-seq	ENCODE	1	2	paired	H3K4me1 Peyer's patch female adult (53 years)	2/9/2017	https://www.encodeproject.org/files/ENCFF855FAQ/@@download/ENCFF855FAQ.fastq.gz,https://www.encodeproject.org/files/ENCFF996QBF/@@download/ENCFF996QBF.fastq.gz
ENCSR152QRE	ChIP-seq	ENCODE	1	1	paired	H3K4me1 SK-N-MC	2/9/2017	https://www.encodeproject.org/files/ENCFF857OJX/@@download/ENCFF857OJX.fastq.gz
ENCSR152QRE	ChIP-seq	ENCODE	2	1	paired	H3K4me1 SK-N-MC	2/9/2017	https://www.encodeproject.org/files/ENCFF853VBM/@@download/ENCFF853VBM.fastq.gz
ENCSR661BMA	ChIP-seq	ENCODE	1	1	single	H3K4me1 SK-N-SH	2/9/2017	https://www.encodeproject.org/files/ENCFF436WIU/@@download/ENCFF436WIU.fastq.gz
ENCSR000FCR	ChIP-seq	ENCODE	1	1	paired	H3K4me1 SK-N-SH	2/9/2017	https://www.encodeproject.org/files/ENCFF002ABG/@@download/ENCFF002ABG.fastq.gz
ENCSR000FCR	ChIP-seq	ENCODE	2	1	paired	H3K4me1 SK-N-SH	2/9/2017	https://www.encodeproject.org/files/ENCFF002ABF/@@download/ENCFF002ABF.fastq.gz
ENCSR661BMA	ChIP-seq	ENCODE	2	1	paired	H3K4me1 SK-N-SH	2/9/2017	https://www.encodeproject.org/files/ENCFF005JXT/@@download/ENCFF005JXT.fastq.gz
ENCSR694PMV	ChIP-seq	ENCODE	1	1	paired	H3K4me1 SUDHL6	2/9/2017	https://www.encodeproject.org/files/ENCFF002AXM/@@download/ENCFF002AXM.fastq.gz,https://www.encodeproject.org/files/ENCFF102MKU/@@download/ENCFF102MKU.fastq.gz,https://www.encodeproject.org/files/ENCFF407DCK/@@download/ENCFF407DCK.fastq.gz
ENCSR694PMV	ChIP-seq	ENCODE	2	1	paired	H3K4me1 SUDHL6	2/9/2017	https://www.encodeproject.org/files/ENCFF002ATR/@@download/ENCFF002ATR.fastq.gz
ENCSR455JUO	ChIP-seq	ENCODE	1	1	paired	H3K4me1 adrenal gland male adult (37 years)	2/9/2017	https://www.encodeproject.org/files/ENCFF770FZG/@@download/ENCFF770FZG.fastq.gz,https://www.encodeproject.org/files/ENCFF517NJM/@@download/ENCFF517NJM.fastq.gz,https://www.encodeproject.org/files/ENCFF404FGY/@@download/ENCFF404FGY.fastq.gz
ENCSR406PCK	ChIP-seq	ENCODE	1	1	paired	H3K4me1 adrenal gland male adult (54 years)	2/9/2017	https://www.encodeproject.org/files/ENCFF756CPJ/@@download/ENCFF756CPJ.fastq.gz
ENCSR406PCK	ChIP-seq	ENCODE	2	1	paired	H3K4me1 adrenal gland male adult (54 years)	2/9/2017	https://www.encodeproject.org/files/ENCFF893JPA/@@download/ENCFF893JPA.fastq.gz
ENCSR202XTW	ChIP-seq	ENCODE	1	1	paired	H3K4me1 ascending aorta female adult (51 year)	2/9/2017	https://www.encodeproject.org/files/ENCFF080EXQ/@@download/ENCFF080EXQ.fastq.gz,https://www.encodeproject.org/files/ENCFF753GIE/@@download/ENCFF753GIE.fastq.gz,https://www.encodeproject.org/files/ENCFF882SYI/@@download/ENCFF882SYI.fastq.gz,https://www.encodeproject.org/files/ENCFF234XDM/@@download/ENCFF234XDM.fastq.gz,https://www.encodeproject.org/files/ENCFF369BBJ/@@download/ENCFF369BBJ.fastq.gz…
ENCSR707AEW	ChIP-seq	ENCODE	1	1	paired	H3K4me1 ascending aorta female adult (53 years)	2/9/2017	https://www.encodeproject.org/files/ENCFF380MWW/@@download/ENCFF380MWW.fastq.gz,https://www.encodeproject.org/files/ENCFF172ZRF/@@download/ENCFF172ZRF.fastq.gz,https://www.encodeproject.org/files/ENCFF984YGM/@@download/ENCFF984YGM.fastq.gz,https://www.encodeproject.org/files/ENCFF435KZN/@@download/ENCFF435KZN.fastq.gz,https://www.encodeproject.org/files/ENCFF719TYQ/@@download/ENCFF719TYQ.fastq.gz…
ENCSR000AOT	ChIP-seq	ENCODE	1	1	paired	H3K4me1 astrocyte	2/9/2017	https://www.encodeproject.org/files/ENCFF000CIA/@@download/ENCFF000CIA.fastq.gz
ENCSR000AOT	ChIP-seq	ENCODE	2	1	paired	H3K4me1 astrocyte	2/9/2017	https://www.encodeproject.org/files/ENCFF000CHZ/@@download/ENCFF000CHZ.fastq.gz
ENCSR301AEA	ChIP-seq	ENCODE	1	1	single	H3K4me1 bipolar spindle neuron derived from induced pluripotent stem cell	2/9/2017	https://www.encodeproject.org/files/ENCFF860KWL/@@download/ENCFF860KWL.fastq.gz
ENCSR301AEA	ChIP-seq	ENCODE	2	1	single	H3K4me1 bipolar spindle neuron derived from induced pluripotent stem cell	2/9/2017	https://www.encodeproject.org/files/ENCFF865LIH/@@download/ENCFF865LIH.fastq.gz
ENCSR429XBU	ChIP-seq	ENCODE	1	1	paired	H3K4me1 body of pancreas female adult (53 years)	2/9/2017	https://www.encodeproject.org/files/ENCFF173MNS/@@download/ENCFF173MNS.fastq.gz,https://www.encodeproject.org/files/ENCFF298NKC/@@download/ENCFF298NKC.fastq.gz
ENCSR827NKO	ChIP-seq	ENCODE	1	1	paired	H3K4me1 body of pancreas male adult (37 years)	2/9/2017	https://www.encodeproject.org/files/ENCFF504ZFV/@@download/ENCFF504ZFV.fastq.gz
ENCSR827NKO	ChIP-seq	ENCODE	2	1	paired	H3K4me1 body of pancreas male adult (37 years)	2/9/2017	https://www.encodeproject.org/files/ENCFF910OKM/@@download/ENCFF910OKM.fastq.gz
ENCSR348TQM	ChIP-seq	ENCODE	1	1	paired	H3K4me1 body of pancreas male adult (54 years)	2/9/2017	https://www.encodeproject.org/files/ENCFF240YPN/@@download/ENCFF240YPN.fastq.gz,https://www.encodeproject.org/files/ENCFF792VOC/@@download/ENCFF792VOC.fastq.gz,https://www.encodeproject.org/files/ENCFF066RTT/@@download/ENCFF066RTT.fastq.gz,https://www.encodeproject.org/files/ENCFF503UJQ/@@download/ENCFF503UJQ.fastq.gz,https://www.encodeproject.org/files/ENCFF971HUG/@@download/ENCFF971HUG.fastq.gz
ENCSR553IAW	ChIP-seq	ENCODE	1	1	paired	H3K4me1 breast epithelium female adult (53 years)	2/9/2017	https://www.encodeproject.org/files/ENCFF054NVS/@@download/ENCFF054NVS.fastq.gz,https://www.encodeproject.org/files/ENCFF514SBQ/@@download/ENCFF514SBQ.fastq.gz,https://www.encodeproject.org/files/ENCFF364VWJ/@@download/ENCFF364VWJ.fastq.gz,https://www.encodeproject.org/files/ENCFF829YMA/@@download/ENCFF829YMA.fastq.gz
ENCSR276OLB	ChIP-seq	ENCODE	1	1	paired	H3K4me1 cardiac muscle cell	2/9/2017	https://www.encodeproject.org/files/ENCFF024XLI/@@download/ENCFF024XLI.fastq.gz,https://www.encodeproject.org/files/ENCFF884AZS/@@download/ENCFF884AZS.fastq.gz,https://www.encodeproject.org/files/ENCFF664TIA/@@download/ENCFF664TIA.fastq.gz,https://www.encodeproject.org/files/ENCFF928UVS/@@download/ENCFF928UVS.fastq.gz,https://www.encodeproject.org/files/ENCFF943GKJ/@@download/ENCFF943GKJ.fastq.gz…
ENCSR276OLB	ChIP-seq	ENCODE	2	1	paired	H3K4me1 cardiac muscle cell	2/9/2017	https://www.encodeproject.org/files/ENCFF002NBE/@@download/ENCFF002NBE.fastq.gz,https://www.encodeproject.org/files/ENCFF738LVV/@@download/ENCFF738LVV.fastq.gz,https://www.encodeproject.org/files/ENCFF078OYE/@@download/ENCFF078OYE.fastq.gz,https://www.encodeproject.org/files/ENCFF109CIF/@@download/ENCFF109CIF.fastq.gz,https://www.encodeproject.org/files/ENCFF744FRZ/@@download/ENCFF744FRZ.fastq.gz…
ENCSR276OLB	ChIP-seq	ENCODE	2	2	single	H3K4me1 cardiac muscle cell	2/9/2017	https://www.encodeproject.org/files/ENCFF002NBE/@@download/ENCFF002NBE.fastq.gz,https://www.encodeproject.org/files/ENCFF738LVV/@@download/ENCFF738LVV.fastq.gz,https://www.encodeproject.org/files/ENCFF078OYE/@@download/ENCFF078OYE.fastq.gz,https://www.encodeproject.org/files/ENCFF109CIF/@@download/ENCFF109CIF.fastq.gz,https://www.encodeproject.org/files/ENCFF744FRZ/@@download/ENCFF744FRZ.fastq.gz…
ENCSR000AKL	ChIP-seq	ENCODE	1	1	paired	H3K4me1 endothelial cell of umbilical vein newborn	2/9/2017	https://www.encodeproject.org/files/ENCFF000BTD/@@download/ENCFF000BTD.fastq.gz
ENCSR000AKL	ChIP-seq	ENCODE	2	1	paired	H3K4me1 endothelial cell of umbilical vein newborn	2/9/2017	https://www.encodeproject.org/files/ENCFF000BSY/@@download/ENCFF000BSY.fastq.gz
ENCSR000AKL	ChIP-seq	ENCODE	3	1	paired	H3K4me1 endothelial cell of umbilical vein newborn	2/9/2017	https://www.encodeproject.org/files/ENCFF000BSX/@@download/ENCFF000BSX.fastq.gz
ENCSR229KWP	ChIP-seq	ENCODE	1	1	paired	H3K4me1 esophagus muscularis mucosa female adult (53 years)	2/9/2017	https://www.encodeproject.org/files/ENCFF042UYA/@@download/ENCFF042UYA.fastq.gz,https://www.encodeproject.org/files/ENCFF227KNT/@@download/ENCFF227KNT.fastq.gz
ENCSR229KWP	ChIP-seq	ENCODE	1	2	paired	H3K4me1 esophagus muscularis mucosa female adult (53 years)	2/9/2017	https://www.encodeproject.org/files/ENCFF899VKO/@@download/ENCFF899VKO.fastq.gz,https://www.encodeproject.org/files/ENCFF338JGV/@@download/ENCFF338JGV.fastq.gz,https://www.encodeproject.org/files/ENCFF679YJL/@@download/ENCFF679YJL.fastq.gz,https://www.encodeproject.org/files/ENCFF642ZLG/@@download/ENCFF642ZLG.fastq.gz
ENCSR121RSS	ChIP-seq	ENCODE	1	1	paired	H3K4me1 esophagus squamous epithelium female adult (53 years)	2/9/2017	https://www.encodeproject.org/files/ENCFF620AXX/@@download/ENCFF620AXX.fastq.gz,https://www.encodeproject.org/files/ENCFF507QZN/@@download/ENCFF507QZN.fastq.gz,https://www.encodeproject.org/files/ENCFF572NVQ/@@download/ENCFF572NVQ.fastq.gz,https://www.encodeproject.org/files/ENCFF657IHS/@@download/ENCFF657IHS.fastq.gz
ENCSR906NGD	ChIP-seq	ENCODE	1	1	paired	H3K4me1 fibroblast of arm male adult (53 years)	2/9/2017	https://www.encodeproject.org/files/ENCFF182AFY/@@download/ENCFF182AFY.fastq.gz
ENCSR906NGD	ChIP-seq	ENCODE	2	1	paired	H3K4me1 fibroblast of arm male adult (53 years)	2/9/2017	https://www.encodeproject.org/files/ENCFF335CQJ/@@download/ENCFF335CQJ.fastq.gz
ENCSR000ARV	ChIP-seq	ENCODE	1	1	paired	H3K4me1 fibroblast of dermis	2/9/2017	https://www.encodeproject.org/files/ENCFF000CJT/@@download/ENCFF000CJT.fastq.gz
ENCSR000ARV	ChIP-seq	ENCODE	2	1	paired	H3K4me1 fibroblast of dermis	2/9/2017	https://www.encodeproject.org/files/ENCFF000CJY/@@download/ENCFF000CJY.fastq.gz
ENCSR000AMU	ChIP-seq	ENCODE	1	1	paired	H3K4me1 fibroblast of lung female (11 year) and male adult (45 years)	2/9/2017	https://www.encodeproject.org/files/ENCFF000CSM/@@download/ENCFF000CSM.fastq.gz
ENCSR000AMU	ChIP-seq	ENCODE	2	1	paired	H3K4me1 fibroblast of lung female (11 year) and male adult (45 years)	2/9/2017	https://www.encodeproject.org/files/ENCFF000CSJ/@@download/ENCFF000CSJ.fastq.gz
ENCSR776EAH	ChIP-seq	ENCODE	1	1	paired	H3K4me1 gastrocnemius medialis female adult (53 years)	2/9/2017	https://www.encodeproject.org/files/ENCFF720DHM/@@download/ENCFF720DHM.fastq.gz,https://www.encodeproject.org/files/ENCFF815DIH/@@download/ENCFF815DIH.fastq.gz,https://www.encodeproject.org/files/ENCFF807XWS/@@download/ENCFF807XWS.fastq.gz,https://www.encodeproject.org/files/ENCFF267QBK/@@download/ENCFF267QBK.fastq.gz
ENCSR148FWR	ChIP-seq	ENCODE	1	1	paired	H3K4me1 gastrocnemius medialis male adult (37 years)	2/9/2017	https://www.encodeproject.org/files/ENCFF627SUW/@@download/ENCFF627SUW.fastq.gz
ENCSR161HZJ	ChIP-seq	ENCODE	1	1	paired	H3K4me1 gastrocnemius medialis male adult (54 years)	2/9/2017	https://www.encodeproject.org/files/ENCFF454ASR/@@download/ENCFF454ASR.fastq.gz
ENCSR161HZJ	ChIP-seq	ENCODE	2	1	paired	H3K4me1 gastrocnemius medialis male adult (54 years)	2/9/2017	https://www.encodeproject.org/files/ENCFF517MYS/@@download/ENCFF517MYS.fastq.gz
ENCSR872WVR	ChIP-seq	ENCODE	1	1	paired	H3K4me1 gastroesophageal sphincter female adult (53 years)	2/9/2017	https://www.encodeproject.org/files/ENCFF166SND/@@download/ENCFF166SND.fastq.gz,https://www.encodeproject.org/files/ENCFF933SBD/@@download/ENCFF933SBD.fastq.gz
ENCSR872WVR	ChIP-seq	ENCODE	2	1	paired	H3K4me1 gastroesophageal sphincter female adult (53 years)	2/9/2017	https://www.encodeproject.org/files/ENCFF367NUF/@@download/ENCFF367NUF.fastq.gz,https://www.encodeproject.org/files/ENCFF691CRM/@@download/ENCFF691CRM.fastq.gz,https://www.encodeproject.org/files/ENCFF689CYF/@@download/ENCFF689CYF.fastq.gz,https://www.encodeproject.org/files/ENCFF347UYT/@@download/ENCFF347UYT.fastq.gz
ENCSR438QZN	ChIP-seq	ENCODE	1	1	paired	H3K4me1 heart left ventricle female adult (53 years)	2/9/2017	https://www.encodeproject.org/files/ENCFF108NZU/@@download/ENCFF108NZU.fastq.gz,https://www.encodeproject.org/files/ENCFF546XVH/@@download/ENCFF546XVH.fastq.gz,https://www.encodeproject.org/files/ENCFF044XZF/@@download/ENCFF044XZF.fastq.gz,https://www.encodeproject.org/files/ENCFF913XUB/@@download/ENCFF913XUB.fastq.gz
ENCSR689QUB	ChIP-seq	ENCODE	1	1	paired	H3K4me1 hepatocyte derived from H9	2/9/2017	https://www.encodeproject.org/files/ENCFF442QTG/@@download/ENCFF442QTG.fastq.gz
ENCSR689QUB	ChIP-seq	ENCODE	2	1	paired	H3K4me1 hepatocyte derived from H9	2/9/2017	https://www.encodeproject.org/files/ENCFF753JZJ/@@download/ENCFF753JZJ.fastq.gz
ENCSR249YGG	ChIP-seq	ENCODE	1	1	single	H3K4me1 induced pluripotent stem cell male adult (53 years) derived from fibroblast of arm	2/9/2017	https://www.encodeproject.org/files/ENCFF254UIE/@@download/ENCFF254UIE.fastq.gz
ENCSR249YGG	ChIP-seq	ENCODE	2	1	single	H3K4me1 induced pluripotent stem cell male adult (53 years) derived from fibroblast of arm	2/9/2017	https://www.encodeproject.org/files/ENCFF539QLW/@@download/ENCFF539QLW.fastq.gz
ENCSR000ALI	ChIP-seq	ENCODE	1	1	paired	H3K4me1 keratinocyte female	2/9/2017	https://www.encodeproject.org/files/ENCFF000COL/@@download/ENCFF000COL.fastq.gz
ENCSR000ALI	ChIP-seq	ENCODE	2	1	paired	H3K4me1 keratinocyte female	2/9/2017	https://www.encodeproject.org/files/ENCFF000COE/@@download/ENCFF000COE.fastq.gz
ENCSR000ALI	ChIP-seq	ENCODE	3	1	paired	H3K4me1 keratinocyte female	2/9/2017	https://www.encodeproject.org/files/ENCFF000COI/@@download/ENCFF000COI.fastq.gz
ENCSR000AMJ	ChIP-seq	ENCODE	1	1	paired	H3K4me1 mammary epithelial cell female (50 years)	2/9/2017	https://www.encodeproject.org/files/ENCFF000BJD/@@download/ENCFF000BJD.fastq.gz
ENCSR000AMJ	ChIP-seq	ENCODE	2	1	paired	H3K4me1 mammary epithelial cell female (50 years)	2/9/2017	https://www.encodeproject.org/files/ENCFF000BJE/@@download/ENCFF000BJE.fastq.gz
ENCSR290EHP	ChIP-seq	ENCODE	1	1	single	H3K4me1 mid-neurogenesis radial glial cells NONE and derived from H9, stably expressing fusion protein	2/9/2017	https://www.encodeproject.org/files/ENCFF433UNT/@@download/ENCFF433UNT.fastq.gz
ENCSR290EHP	ChIP-seq	ENCODE	2	1	paired	H3K4me1 mid-neurogenesis radial glial cells NONE and derived from H9, stably expressing fusion protein	2/9/2017	https://www.encodeproject.org/files/ENCFF964WRW/@@download/ENCFF964WRW.fastq.gz
ENCSR000EXV	ChIP-seq	ENCODE	1	1	paired	H3K4me1 mononuclear cell male	2/9/2017	https://www.encodeproject.org/files/ENCFF000VKS/@@download/ENCFF000VKS.fastq.gz
ENCSR000EXV	ChIP-seq	ENCODE	2	1	paired	H3K4me1 mononuclear cell male	2/9/2017	https://www.encodeproject.org/files/ENCFF000VKX/@@download/ENCFF000VKX.fastq.gz
ENCSR000ANX	ChIP-seq	ENCODE	1	1	paired	H3K4me1 myotube	2/9/2017	https://www.encodeproject.org/files/ENCFF000BPG/@@download/ENCFF000BPG.fastq.gz
ENCSR000ANX	ChIP-seq	ENCODE	2	1	paired	H3K4me1 myotube	2/9/2017	https://www.encodeproject.org/files/ENCFF000BPO/@@download/ENCFF000BPO.fastq.gz
ENCSR329NAJ	ChIP-seq	ENCODE	1	1	paired	H3K4me1 neural cell	2/9/2017	https://www.encodeproject.org/files/ENCFF002BER/@@download/ENCFF002BER.fastq.gz
ENCSR329NAJ	ChIP-seq	ENCODE	1	2	paired	H3K4me1 neural cell	2/9/2017	https://www.encodeproject.org/files/ENCFF961MVF/@@download/ENCFF961MVF.fastq.gz
ENCSR329NAJ	ChIP-seq	ENCODE	2	1	paired	H3K4me1 neural cell	2/9/2017	https://www.encodeproject.org/files/ENCFF002AUT/@@download/ENCFF002AUT.fastq.gz,https://www.encodeproject.org/files/ENCFF697QVT/@@download/ENCFF697QVT.fastq.gz,https://www.encodeproject.org/files/ENCFF223VFM/@@download/ENCFF223VFM.fastq.gz
ENCSR274OIJ	ChIP-seq	ENCODE	1	1	paired	H3K4me1 neural progenitor cell derived from H9	2/9/2017	https://www.encodeproject.org/files/ENCFF527ZQK/@@download/ENCFF527ZQK.fastq.gz,https://www.encodeproject.org/files/ENCFF271XPG/@@download/ENCFF271XPG.fastq.gz,https://www.encodeproject.org/files/ENCFF846DBW/@@download/ENCFF846DBW.fastq.gz
ENCSR274OIJ	ChIP-seq	ENCODE	2	1	paired	H3K4me1 neural progenitor cell derived from H9	2/9/2017	https://www.encodeproject.org/files/ENCFF415FCB/@@download/ENCFF415FCB.fastq.gz
ENCSR274OIJ	ChIP-seq	ENCODE	2	2	single	H3K4me1 neural progenitor cell derived from H9	2/9/2017	https://www.encodeproject.org/files/ENCFF026PPO/@@download/ENCFF026PPO.fastq.gz,https://www.encodeproject.org/files/ENCFF357QYZ/@@download/ENCFF357QYZ.fastq.gz,https://www.encodeproject.org/files/ENCFF806DZD/@@download/ENCFF806DZD.fastq.gz,https://www.encodeproject.org/files/ENCFF915YIM/@@download/ENCFF915YIM.fastq.gz
ENCSR890NXD	ChIP-seq	ENCODE	1	1	paired	H3K4me1 neuroepithelial stem cell derived from H9 stably expressing fusion protein	2/9/2017	https://www.encodeproject.org/files/ENCFF005WFQ/@@download/ENCFF005WFQ.fastq.gz
ENCSR890NXD	ChIP-seq	ENCODE	2	1	paired	H3K4me1 neuroepithelial stem cell derived from H9 stably expressing fusion protein	2/9/2017	https://www.encodeproject.org/files/ENCFF661UWX/@@download/ENCFF661UWX.fastq.gz
ENCSR826VJY	ChIP-seq	ENCODE	1	1	paired	H3K4me1 neutrophil	2/9/2017	https://www.encodeproject.org/files/ENCFF711BZM/@@download/ENCFF711BZM.fastq.gz,https://www.encodeproject.org/files/ENCFF115DWY/@@download/ENCFF115DWY.fastq.gz,https://www.encodeproject.org/files/ENCFF124PMX/@@download/ENCFF124PMX.fastq.gz,https://www.encodeproject.org/files/ENCFF905NXR/@@download/ENCFF905NXR.fastq.gz
ENCSR826VJY	ChIP-seq	ENCODE	2	1	paired	H3K4me1 neutrophil	2/9/2017	https://www.encodeproject.org/files/ENCFF956YRN/@@download/ENCFF956YRN.fastq.gz,https://www.encodeproject.org/files/ENCFF160SDQ/@@download/ENCFF160SDQ.fastq.gz,https://www.encodeproject.org/files/ENCFF095TVK/@@download/ENCFF095TVK.fastq.gz,https://www.encodeproject.org/files/ENCFF466ESG/@@download/ENCFF466ESG.fastq.gz
ENCSR000APJ	ChIP-seq	ENCODE	1	1	paired	H3K4me1 osteoblast	2/9/2017	https://www.encodeproject.org/files/ENCFF000CWD/@@download/ENCFF000CWD.fastq.gz
ENCSR000APJ	ChIP-seq	ENCODE	2	1	paired	H3K4me1 osteoblast	2/9/2017	https://www.encodeproject.org/files/ENCFF000CWF/@@download/ENCFF000CWF.fastq.gz
ENCSR279HKO	ChIP-seq	ENCODE	1	1	paired	H3K4me1 radial glial cell derived from H9 stably expressing fusion protein	2/9/2017	https://www.encodeproject.org/files/ENCFF893PTS/@@download/ENCFF893PTS.fastq.gz
ENCSR279HKO	ChIP-seq	ENCODE	2	1	paired	H3K4me1 radial glial cell derived from H9 stably expressing fusion protein	2/9/2017	https://www.encodeproject.org/files/ENCFF469IWB/@@download/ENCFF469IWB.fastq.gz
ENCSR368ORV	ChIP-seq	ENCODE	1	1	paired	H3K4me1 right atrium auricular region female adult (53 years)	2/9/2017	https://www.encodeproject.org/files/ENCFF842SLU/@@download/ENCFF842SLU.fastq.gz,https://www.encodeproject.org/files/ENCFF326AID/@@download/ENCFF326AID.fastq.gz
ENCSR489DUV	ChIP-seq	ENCODE	1	1	paired	H3K4me1 right lobe of liver female adult (53 years)	2/9/2017	https://www.encodeproject.org/files/ENCFF846KJG/@@download/ENCFF846KJG.fastq.gz,https://www.encodeproject.org/files/ENCFF303QQP/@@download/ENCFF303QQP.fastq.gz
ENCSR812POE	ChIP-seq	ENCODE	1	1	paired	H3K4me1 sigmoid colon female adult (53 years)	2/9/2017	https://www.encodeproject.org/files/ENCFF290TCW/@@download/ENCFF290TCW.fastq.gz,https://www.encodeproject.org/files/ENCFF293CDG/@@download/ENCFF293CDG.fastq.gz
ENCSR000ANI	ChIP-seq	ENCODE	1	1	paired	H3K4me1 skeletal muscle myoblast male adult (22 years)	2/9/2017	https://www.encodeproject.org/files/ENCFF000BMA/@@download/ENCFF000BMA.fastq.gz
ENCSR000ANI	ChIP-seq	ENCODE	2	1	paired	H3K4me1 skeletal muscle myoblast male adult (22 years)	2/9/2017	https://www.encodeproject.org/files/ENCFF000BLX/@@download/ENCFF000BLX.fastq.gz
ENCSR130IMV	ChIP-seq	ENCODE	1	1	paired	H3K4me1 smooth muscle cell derived from H9	2/9/2017	https://www.encodeproject.org/files/ENCFF536PAG/@@download/ENCFF536PAG.fastq.gz
ENCSR130IMV	ChIP-seq	ENCODE	1	2	paired	H3K4me1 smooth muscle cell derived from H9	2/9/2017	https://www.encodeproject.org/files/ENCFF141UQL/@@download/ENCFF141UQL.fastq.gz,https://www.encodeproject.org/files/ENCFF168IPG/@@download/ENCFF168IPG.fastq.gz
ENCSR130IMV	ChIP-seq	ENCODE	2	1	paired	H3K4me1 smooth muscle cell derived from H9	2/9/2017	https://www.encodeproject.org/files/ENCFF314TXC/@@download/ENCFF314TXC.fastq.gz
ENCSR659RJP	ChIP-seq	ENCODE	1	1	paired	H3K4me1 spleen female adult (53 years)	2/9/2017	https://www.encodeproject.org/files/ENCFF354IUU/@@download/ENCFF354IUU.fastq.gz,https://www.encodeproject.org/files/ENCFF684TPG/@@download/ENCFF684TPG.fastq.gz
ENCSR903QBX	ChIP-seq	ENCODE	1	1	paired	H3K4me1 stomach female adult (53 years)	2/9/2017	https://www.encodeproject.org/files/ENCFF721ABO/@@download/ENCFF721ABO.fastq.gz,https://www.encodeproject.org/files/ENCFF148DTG/@@download/ENCFF148DTG.fastq.gz,https://www.encodeproject.org/files/ENCFF681NWK/@@download/ENCFF681NWK.fastq.gz,https://www.encodeproject.org/files/ENCFF540OQG/@@download/ENCFF540OQG.fastq.gz
ENCSR803IBD	ChIP-seq	ENCODE	1	1	paired	H3K4me1 thoracic aorta male adult (37 years)	2/9/2017	https://www.encodeproject.org/files/ENCFF734RFV/@@download/ENCFF734RFV.fastq.gz
ENCSR416CYZ	ChIP-seq	ENCODE	1	1	paired	H3K4me1 thoracic aorta male adult (54 years)	2/9/2017	https://www.encodeproject.org/files/ENCFF281PKV/@@download/ENCFF281PKV.fastq.gz
ENCSR416CYZ	ChIP-seq	ENCODE	2	1	paired	H3K4me1 thoracic aorta male adult (54 years)	2/9/2017	https://www.encodeproject.org/files/ENCFF728XGD/@@download/ENCFF728XGD.fastq.gz,https://www.encodeproject.org/files/ENCFF586KHI/@@download/ENCFF586KHI.fastq.gz
ENCSR906YES	ChIP-seq	ENCODE	1	1	paired	H3K4me1 thyroid gland male adult (37 years)	2/9/2017	https://www.encodeproject.org/files/ENCFF279DOM/@@download/ENCFF279DOM.fastq.gz
ENCSR906YES	ChIP-seq	ENCODE	2	1	paired	H3K4me1 thyroid gland male adult (37 years)	2/9/2017	https://www.encodeproject.org/files/ENCFF848HOK/@@download/ENCFF848HOK.fastq.gz
ENCSR639NMN	ChIP-seq	ENCODE	1	1	paired	H3K4me1 thyroid gland male adult (54 years)	2/9/2017	https://www.encodeproject.org/files/ENCFF282ACX/@@download/ENCFF282ACX.fastq.gz
ENCSR639NMN	ChIP-seq	ENCODE	2	1	paired	H3K4me1 thyroid gland male adult (54 years)	2/9/2017	https://www.encodeproject.org/files/ENCFF209FFG/@@download/ENCFF209FFG.fastq.gz
ENCSR233LCT	ChIP-seq	ENCODE	1	1	paired	H3K4me1 tibial artery female adult (53 years)	2/9/2017	https://www.encodeproject.org/files/ENCFF439KFD/@@download/ENCFF439KFD.fastq.gz,https://www.encodeproject.org/files/ENCFF614NIY/@@download/ENCFF614NIY.fastq.gz,https://www.encodeproject.org/files/ENCFF202TKL/@@download/ENCFF202TKL.fastq.gz,https://www.encodeproject.org/files/ENCFF692XOZ/@@download/ENCFF692XOZ.fastq.gz
ENCSR850RVA	ChIP-seq	ENCODE	1	1	paired	H3K4me1 tibial nerve female adult (53 years)	2/9/2017	https://www.encodeproject.org/files/ENCFF566BRT/@@download/ENCFF566BRT.fastq.gz,https://www.encodeproject.org/files/ENCFF728XJE/@@download/ENCFF728XJE.fastq.gz
ENCSR791LZY	ChIP-seq	ENCODE	1	1	paired	H3K4me1 transverse colon female adult (53 years)	2/9/2017	https://www.encodeproject.org/files/ENCFF904LCG/@@download/ENCFF904LCG.fastq.gz,https://www.encodeproject.org/files/ENCFF328VWW/@@download/ENCFF328VWW.fastq.gz
ENCSR000ATO	ChIP-seq	ENCODE	1	1	paired	H3K4me2 A549 treated with dexamethasone	2/9/2017	https://www.encodeproject.org/files/ENCFF000AIZ/@@download/ENCFF000AIZ.fastq.gz
ENCSR000ATO	ChIP-seq	ENCODE	2	2	paired	H3K4me2 A549 treated with dexamethasone	2/9/2017	https://www.encodeproject.org/files/ENCFF000AJB/@@download/ENCFF000AJB.fastq.gz
ENCSR000AVI	ChIP-seq	ENCODE	1	1	paired	H3K4me2 A549 treated with ethanol	2/9/2017	https://www.encodeproject.org/files/ENCFF000AJI/@@download/ENCFF000AJI.fastq.gz
ENCSR000AVI	ChIP-seq	ENCODE	2	2	paired	H3K4me2 A549 treated with ethanol	2/9/2017	https://www.encodeproject.org/files/ENCFF000AJH/@@download/ENCFF000AJH.fastq.gz
ENCSR000AUY	ChIP-seq	ENCODE	1	1	paired	H3K4me2 B cell female adult (27 years) and female adult (43 years)	2/9/2017	https://www.encodeproject.org/files/ENCFF000ANI/@@download/ENCFF000ANI.fastq.gz
ENCSR000AUY	ChIP-seq	ENCODE	2	1	paired	H3K4me2 B cell female adult (27 years) and female adult (43 years)	2/9/2017	https://www.encodeproject.org/files/ENCFF000ANH/@@download/ENCFF000ANH.fastq.gz
ENCSR000ATE	ChIP-seq	ENCODE	1	1	paired	H3K4me2 CD14-positive monocyte female	2/9/2017	https://www.encodeproject.org/files/ENCFF000CDR/@@download/ENCFF000CDR.fastq.gz
ENCSR000ATE	ChIP-seq	ENCODE	2	1	paired	H3K4me2 CD14-positive monocyte female	2/9/2017	https://www.encodeproject.org/files/ENCFF000CDS/@@download/ENCFF000CDS.fastq.gz
ENCSR000AQZ	ChIP-seq	ENCODE	1	1	paired	H3K4me2 DND-41	2/9/2017	https://www.encodeproject.org/files/ENCFF000APJ/@@download/ENCFF000APJ.fastq.gz
ENCSR000AQZ	ChIP-seq	ENCODE	2	1	paired	H3K4me2 DND-41	2/9/2017	https://www.encodeproject.org/files/ENCFF000APK/@@download/ENCFF000APK.fastq.gz
ENCSR992YSL	ChIP-seq	ENCODE	1	1	paired	H3K4me2 DOHH2	2/9/2017	https://www.encodeproject.org/files/ENCFF002BBV/@@download/ENCFF002BBV.fastq.gz
ENCSR992YSL	ChIP-seq	ENCODE	2	1	paired	H3K4me2 DOHH2	2/9/2017	https://www.encodeproject.org/files/ENCFF002BAJ/@@download/ENCFF002BAJ.fastq.gz
ENCSR000AKG	ChIP-seq	ENCODE	1	1	paired	H3K4me2 GM12878	2/9/2017	https://www.encodeproject.org/files/ENCFF000ATO/@@download/ENCFF000ATO.fastq.gz
ENCSR000AKG	ChIP-seq	ENCODE	2	1	paired	H3K4me2 GM12878	2/9/2017	https://www.encodeproject.org/files/ENCFF000ATW/@@download/ENCFF000ATW.fastq.gz
ENCSR000ANC	ChIP-seq	ENCODE	1	1	paired	H3K4me2 H1-hESC	2/9/2017	https://www.encodeproject.org/files/ENCFF000AXR/@@download/ENCFF000AXR.fastq.gz
ENCSR000ANC	ChIP-seq	ENCODE	2	1	paired	H3K4me2 H1-hESC	2/9/2017	https://www.encodeproject.org/files/ENCFF000AXQ/@@download/ENCFF000AXQ.fastq.gz
ENCSR794ULT	ChIP-seq	ENCODE	1	1	paired	H3K4me2 HCT116	2/9/2017	https://www.encodeproject.org/files/ENCFF943AHJ/@@download/ENCFF943AHJ.fastq.gz
ENCSR794ULT	ChIP-seq	ENCODE	2	1	single	H3K4me2 HCT116	2/9/2017	https://www.encodeproject.org/files/ENCFF936MMN/@@download/ENCFF936MMN.fastq.gz
ENCSR000AOE	ChIP-seq	ENCODE	1	1	paired	H3K4me2 HeLa-S3	2/9/2017	https://www.encodeproject.org/files/ENCFF000BCU/@@download/ENCFF000BCU.fastq.gz
ENCSR000AOE	ChIP-seq	ENCODE	2	1	paired	H3K4me2 HeLa-S3	2/9/2017	https://www.encodeproject.org/files/ENCFF000BCT/@@download/ENCFF000BCT.fastq.gz
ENCSR000AMC	ChIP-seq	ENCODE	1	1	paired	H3K4me2 HepG2	2/9/2017	https://www.encodeproject.org/files/ENCFF000BGD/@@download/ENCFF000BGD.fastq.gz
ENCSR000AMC	ChIP-seq	ENCODE	2	1	paired	H3K4me2 HepG2	2/9/2017	https://www.encodeproject.org/files/ENCFF000BGA/@@download/ENCFF000BGA.fastq.gz
ENCSR000AKT	ChIP-seq	ENCODE	1	1	paired	H3K4me2 K562	2/9/2017	https://www.encodeproject.org/files/ENCFF000BYA/@@download/ENCFF000BYA.fastq.gz
ENCSR000AKT	ChIP-seq	ENCODE	2	1	paired	H3K4me2 K562	2/9/2017	https://www.encodeproject.org/files/ENCFF000BYF/@@download/ENCFF000BYF.fastq.gz
ENCSR806XIU	ChIP-seq	ENCODE	1	1	single	H3K4me2 KMS-11	2/9/2017	https://www.encodeproject.org/files/ENCFF791PKK/@@download/ENCFF791PKK.fastq.gz
ENCSR806XIU	ChIP-seq	ENCODE	2	1	paired	H3K4me2 KMS-11	2/9/2017	https://www.encodeproject.org/files/ENCFF714UEL/@@download/ENCFF714UEL.fastq.gz,https://www.encodeproject.org/files/ENCFF900VEU/@@download/ENCFF900VEU.fastq.gz
ENCSR870IGD	ChIP-seq	ENCODE	1	1	paired	H3K4me2 Karpas-422	2/9/2017	https://www.encodeproject.org/files/ENCFF002ATV/@@download/ENCFF002ATV.fastq.gz
ENCSR870IGD	ChIP-seq	ENCODE	2	1	paired	H3K4me2 Karpas-422	2/9/2017	https://www.encodeproject.org/files/ENCFF002AZI/@@download/ENCFF002AZI.fastq.gz,https://www.encodeproject.org/files/ENCFF853FZM/@@download/ENCFF853FZM.fastq.gz
ENCSR165LOF	ChIP-seq	ENCODE	1	1	paired	H3K4me2 Loucy	2/9/2017	https://www.encodeproject.org/files/ENCFF002AYL/@@download/ENCFF002AYL.fastq.gz
ENCSR165LOF	ChIP-seq	ENCODE	2	1	paired	H3K4me2 Loucy	2/9/2017	https://www.encodeproject.org/files/ENCFF002ATT/@@download/ENCFF002ATT.fastq.gz
ENCSR875KOJ	ChIP-seq	ENCODE	1	1	paired	H3K4me2 MCF-7	2/9/2017	https://www.encodeproject.org/files/ENCFF002AUN/@@download/ENCFF002AUN.fastq.gz
ENCSR875KOJ	ChIP-seq	ENCODE	1	2	paired	H3K4me2 MCF-7	2/9/2017	https://www.encodeproject.org/files/ENCFF002ACY/@@download/ENCFF002ACY.fastq.gz
ENCSR875KOJ	ChIP-seq	ENCODE	2	1	paired	H3K4me2 MCF-7	2/9/2017	https://www.encodeproject.org/files/ENCFF002ACV/@@download/ENCFF002ACV.fastq.gz
ENCSR875KOJ	ChIP-seq	ENCODE	2	2	paired	H3K4me2 MCF-7	2/9/2017	https://www.encodeproject.org/files/ENCFF870JII/@@download/ENCFF870JII.fastq.gz
ENCSR875KOJ	ChIP-seq	ENCODE	2	3	paired	H3K4me2 MCF-7	2/9/2017	https://www.encodeproject.org/files/ENCFF870LBH/@@download/ENCFF870LBH.fastq.gz
ENCSR086YIH	ChIP-seq	ENCODE	1	1	paired	H3K4me2 MM.1S	2/9/2017	https://www.encodeproject.org/files/ENCFF533RTZ/@@download/ENCFF533RTZ.fastq.gz
ENCSR086YIH	ChIP-seq	ENCODE	2	1	paired	H3K4me2 MM.1S	2/9/2017	https://www.encodeproject.org/files/ENCFF469QKW/@@download/ENCFF469QKW.fastq.gz
ENCSR692HIO	ChIP-seq	ENCODE	1	1	single	H3K4me2 NCI-H929	2/9/2017	https://www.encodeproject.org/files/ENCFF174VVN/@@download/ENCFF174VVN.fastq.gz
ENCSR692HIO	ChIP-seq	ENCODE	2	1	single	H3K4me2 NCI-H929	2/9/2017	https://www.encodeproject.org/files/ENCFF781VVA/@@download/ENCFF781VVA.fastq.gz
ENCSR790EDQ	ChIP-seq	ENCODE	1	1	paired	H3K4me2 OCI-LY1	2/9/2017	https://www.encodeproject.org/files/ENCFF002AYC/@@download/ENCFF002AYC.fastq.gz
ENCSR790EDQ	ChIP-seq	ENCODE	2	1	paired	H3K4me2 OCI-LY1	2/9/2017	https://www.encodeproject.org/files/ENCFF002AVT/@@download/ENCFF002AVT.fastq.gz
ENCSR701ZDB	ChIP-seq	ENCODE	1	1	paired	H3K4me2 OCI-LY3	2/9/2017	https://www.encodeproject.org/files/ENCFF002ATG/@@download/ENCFF002ATG.fastq.gz,https://www.encodeproject.org/files/ENCFF177FBU/@@download/ENCFF177FBU.fastq.gz,https://www.encodeproject.org/files/ENCFF092BXV/@@download/ENCFF092BXV.fastq.gz
ENCSR701ZDB	ChIP-seq	ENCODE	2	1	paired	H3K4me2 OCI-LY3	2/9/2017	https://www.encodeproject.org/files/ENCFF002BCI/@@download/ENCFF002BCI.fastq.gz
ENCSR850QKN	ChIP-seq	ENCODE	1	1	paired	H3K4me2 OCI-LY7	2/9/2017	https://www.encodeproject.org/files/ENCFF947IMN/@@download/ENCFF947IMN.fastq.gz
ENCSR850QKN	ChIP-seq	ENCODE	2	1	paired	H3K4me2 OCI-LY7	2/9/2017	https://www.encodeproject.org/files/ENCFF002ASY/@@download/ENCFF002ASY.fastq.gz
ENCSR788EQL	ChIP-seq	ENCODE	1	1	paired	H3K4me2 PC-3	2/9/2017	https://www.encodeproject.org/files/ENCFF276HDS/@@download/ENCFF276HDS.fastq.gz
ENCSR788EQL	ChIP-seq	ENCODE	2	1	paired	H3K4me2 PC-3	2/9/2017	https://www.encodeproject.org/files/ENCFF791APF/@@download/ENCFF791APF.fastq.gz
ENCSR513KNS	ChIP-seq	ENCODE	1	1	single	H3K4me2 PC-9	2/9/2017	https://www.encodeproject.org/files/ENCFF197USN/@@download/ENCFF197USN.fastq.gz
ENCSR513KNS	ChIP-seq	ENCODE	2	1	paired	H3K4me2 PC-9	2/9/2017	https://www.encodeproject.org/files/ENCFF591DAH/@@download/ENCFF591DAH.fastq.gz,https://www.encodeproject.org/files/ENCFF917NQX/@@download/ENCFF917NQX.fastq.gz
ENCSR791INM	ChIP-seq	ENCODE	1	1	paired	H3K4me2 SK-N-SH	2/9/2017	https://www.encodeproject.org/files/ENCFF215QAT/@@download/ENCFF215QAT.fastq.gz
ENCSR791INM	ChIP-seq	ENCODE	2	1	single	H3K4me2 SK-N-SH	2/9/2017	https://www.encodeproject.org/files/ENCFF256JRU/@@download/ENCFF256JRU.fastq.gz
ENCSR804MDH	ChIP-seq	ENCODE	1	1	paired	H3K4me2 SUDHL6	2/9/2017	https://www.encodeproject.org/files/ENCFF002AXV/@@download/ENCFF002AXV.fastq.gz
ENCSR804MDH	ChIP-seq	ENCODE	1	2	paired	H3K4me2 SUDHL6	2/9/2017	https://www.encodeproject.org/files/ENCFF072HZW/@@download/ENCFF072HZW.fastq.gz
ENCSR804MDH	ChIP-seq	ENCODE	2	1	paired	H3K4me2 SUDHL6	2/9/2017	https://www.encodeproject.org/files/ENCFF002ATS/@@download/ENCFF002ATS.fastq.gz
ENCSR000ARS	ChIP-seq	ENCODE	1	1	paired	H3K4me2 astrocyte	2/9/2017	https://www.encodeproject.org/files/ENCFF000CGP/@@download/ENCFF000CGP.fastq.gz
ENCSR000ARS	ChIP-seq	ENCODE	2	1	paired	H3K4me2 astrocyte	2/9/2017	https://www.encodeproject.org/files/ENCFF000CGQ/@@download/ENCFF000CGQ.fastq.gz
ENCSR821IAK	ChIP-seq	ENCODE	1	1	single	H3K4me2 bipolar spindle neuron derived from induced pluripotent stem cell	2/9/2017	https://www.encodeproject.org/files/ENCFF976UZK/@@download/ENCFF976UZK.fastq.gz
ENCSR821IAK	ChIP-seq	ENCODE	2	1	single	H3K4me2 bipolar spindle neuron derived from induced pluripotent stem cell	2/9/2017	https://www.encodeproject.org/files/ENCFF898UIK/@@download/ENCFF898UIK.fastq.gz
ENCSR000AKM	ChIP-seq	ENCODE	1	1	paired	H3K4me2 endothelial cell of umbilical vein newborn	2/9/2017	https://www.encodeproject.org/files/ENCFF000BTF/@@download/ENCFF000BTF.fastq.gz
ENCSR000AKM	ChIP-seq	ENCODE	2	2	paired	H3K4me2 endothelial cell of umbilical vein newborn	2/9/2017	https://www.encodeproject.org/files/ENCFF000BTN/@@download/ENCFF000BTN.fastq.gz
ENCSR124MTJ	ChIP-seq	ENCODE	1	1	paired	H3K4me2 fibroblast of arm male adult (53 years)	2/9/2017	https://www.encodeproject.org/files/ENCFF103VWU/@@download/ENCFF103VWU.fastq.gz
ENCSR000APQ	ChIP-seq	ENCODE	1	1	paired	H3K4me2 fibroblast of dermis	2/9/2017	https://www.encodeproject.org/files/ENCFF000CKY/@@download/ENCFF000CKY.fastq.gz
ENCSR000APQ	ChIP-seq	ENCODE	2	1	paired	H3K4me2 fibroblast of dermis	2/9/2017	https://www.encodeproject.org/files/ENCFF000CKZ/@@download/ENCFF000CKZ.fastq.gz
ENCSR000AMV	ChIP-seq	ENCODE	1	1	paired	H3K4me2 fibroblast of lung female (11 year) and male adult (45 years)	2/9/2017	https://www.encodeproject.org/files/ENCFF000CSQ/@@download/ENCFF000CSQ.fastq.gz
ENCSR000AMV	ChIP-seq	ENCODE	2	1	paired	H3K4me2 fibroblast of lung female (11 year) and male adult (45 years)	2/9/2017	https://www.encodeproject.org/files/ENCFF000CSR/@@download/ENCFF000CSR.fastq.gz
ENCSR220XCD	ChIP-seq	ENCODE	1	1	paired	H3K4me2 hepatocyte derived from H9	2/9/2017	https://www.encodeproject.org/files/ENCFF976VRL/@@download/ENCFF976VRL.fastq.gz
ENCSR220XCD	ChIP-seq	ENCODE	2	1	paired	H3K4me2 hepatocyte derived from H9	2/9/2017	https://www.encodeproject.org/files/ENCFF336PBH/@@download/ENCFF336PBH.fastq.gz
ENCSR740FYN	ChIP-seq	ENCODE	1	1	single	H3K4me2 induced pluripotent stem cell male adult (53 years) derived from fibroblast of arm	2/9/2017	https://www.encodeproject.org/files/ENCFF999PYV/@@download/ENCFF999PYV.fastq.gz
ENCSR740FYN	ChIP-seq	ENCODE	2	1	paired	H3K4me2 induced pluripotent stem cell male adult (53 years) derived from fibroblast of arm	2/9/2017	https://www.encodeproject.org/files/ENCFF497UDN/@@download/ENCFF497UDN.fastq.gz
ENCSR000ALN	ChIP-seq	ENCODE	1	1	paired	H3K4me2 keratinocyte male	2/9/2017	https://www.encodeproject.org/files/ENCFF000COM/@@download/ENCFF000COM.fastq.gz
ENCSR000ALN	ChIP-seq	ENCODE	2	5	paired	H3K4me2 keratinocyte male	2/9/2017	https://www.encodeproject.org/files/ENCFF000COT/@@download/ENCFF000COT.fastq.gz
ENCSR000ALN	ChIP-seq	ENCODE	3	3	paired	H3K4me2 keratinocyte male	2/9/2017	https://www.encodeproject.org/files/ENCFF000COR/@@download/ENCFF000COR.fastq.gz
ENCSR000AMK	ChIP-seq	ENCODE	1	1	paired	H3K4me2 mammary epithelial cell female (50 years)	2/9/2017	https://www.encodeproject.org/files/ENCFF000BJF/@@download/ENCFF000BJF.fastq.gz
ENCSR000AMK	ChIP-seq	ENCODE	2	1	paired	H3K4me2 mammary epithelial cell female (50 years)	2/9/2017	https://www.encodeproject.org/files/ENCFF000BJJ/@@download/ENCFF000BJJ.fastq.gz
ENCSR000ANY	ChIP-seq	ENCODE	1	1	paired	H3K4me2 myotube	2/9/2017	https://www.encodeproject.org/files/ENCFF000BPR/@@download/ENCFF000BPR.fastq.gz
ENCSR000ANY	ChIP-seq	ENCODE	2	1	paired	H3K4me2 myotube	2/9/2017	https://www.encodeproject.org/files/ENCFF000BPQ/@@download/ENCFF000BPQ.fastq.gz
ENCSR045HLL	ChIP-seq	ENCODE	1	1	paired	H3K4me2 neural cell	2/9/2017	https://www.encodeproject.org/files/ENCFF002AUC/@@download/ENCFF002AUC.fastq.gz
ENCSR045HLL	ChIP-seq	ENCODE	1	2	paired	H3K4me2 neural cell	2/9/2017	https://www.encodeproject.org/files/ENCFF002AUZ/@@download/ENCFF002AUZ.fastq.gz
ENCSR045HLL	ChIP-seq	ENCODE	2	1	paired	H3K4me2 neural cell	2/9/2017	https://www.encodeproject.org/files/ENCFF002AUW/@@download/ENCFF002AUW.fastq.gz
ENCSR645BCH	ChIP-seq	ENCODE	1	1	paired	H3K4me2 neural progenitor cell derived from H9	2/9/2017	https://www.encodeproject.org/files/ENCFF701VPH/@@download/ENCFF701VPH.fastq.gz
ENCSR645BCH	ChIP-seq	ENCODE	2	1	paired	H3K4me2 neural progenitor cell derived from H9	2/9/2017	https://www.encodeproject.org/files/ENCFF056DGU/@@download/ENCFF056DGU.fastq.gz
ENCSR645BCH	ChIP-seq	ENCODE	2	2	paired	H3K4me2 neural progenitor cell derived from H9	2/9/2017	https://www.encodeproject.org/files/ENCFF599YIH/@@download/ENCFF599YIH.fastq.gz
ENCSR000APK	ChIP-seq	ENCODE	1	1	paired	H3K4me2 osteoblast	2/9/2017	https://www.encodeproject.org/files/ENCFF000CWJ/@@download/ENCFF000CWJ.fastq.gz
ENCSR000APK	ChIP-seq	ENCODE	2	1	paired	H3K4me2 osteoblast	2/9/2017	https://www.encodeproject.org/files/ENCFF000CWV/@@download/ENCFF000CWV.fastq.gz
ENCSR000ANJ	ChIP-seq	ENCODE	1	1	paired	H3K4me2 skeletal muscle myoblast male adult (22 years)	2/9/2017	https://www.encodeproject.org/files/ENCFF000BMF/@@download/ENCFF000BMF.fastq.gz
ENCSR000ANJ	ChIP-seq	ENCODE	2	1	paired	H3K4me2 skeletal muscle myoblast male adult (22 years)	2/9/2017	https://www.encodeproject.org/files/ENCFF000BMI/@@download/ENCFF000BMI.fastq.gz
ENCSR783AXV	ChIP-seq	ENCODE	1	1	paired	H3K4me2 smooth muscle cell derived from H9	2/9/2017	https://www.encodeproject.org/files/ENCFF235KGI/@@download/ENCFF235KGI.fastq.gz
ENCSR783AXV	ChIP-seq	ENCODE	2	1	paired	H3K4me2 smooth muscle cell derived from H9	2/9/2017	https://www.encodeproject.org/files/ENCFF850RNS/@@download/ENCFF850RNS.fastq.gz
ENCSR000DPD	ChIP-seq	ENCODE	1	1	paired	H3K4me3 A549	2/9/2017	https://www.encodeproject.org/files/ENCFF001EMB/@@download/ENCFF001EMB.fastq.gz
ENCSR000DPD	ChIP-seq	ENCODE	2	1	paired	H3K4me3 A549	2/9/2017	https://www.encodeproject.org/files/ENCFF001EMC/@@download/ENCFF001EMC.fastq.gz
ENCSR000AST	ChIP-seq	ENCODE	1	1	paired	H3K4me3 A549 treated with dexamethasone	2/9/2017	https://www.encodeproject.org/files/ENCFF000AJN/@@download/ENCFF000AJN.fastq.gz
ENCSR000AST	ChIP-seq	ENCODE	2	1	paired	H3K4me3 A549 treated with dexamethasone	2/9/2017	https://www.encodeproject.org/files/ENCFF000AJP/@@download/ENCFF000AJP.fastq.gz
ENCSR000ASH	ChIP-seq	ENCODE	1	1	paired	H3K4me3 A549 treated with ethanol	2/9/2017	https://www.encodeproject.org/files/ENCFF000AJX/@@download/ENCFF000AJX.fastq.gz
ENCSR000ASH	ChIP-seq	ENCODE	2	1	paired	H3K4me3 A549 treated with ethanol	2/9/2017	https://www.encodeproject.org/files/ENCFF000AJT/@@download/ENCFF000AJT.fastq.gz
ENCSR435FGK	ChIP-seq	ENCODE	1	1	paired	H3K4me3 A673	2/9/2017	https://www.encodeproject.org/files/ENCFF155AHX/@@download/ENCFF155AHX.fastq.gz
ENCSR435FGK	ChIP-seq	ENCODE	2	1	single	H3K4me3 A673	2/9/2017	https://www.encodeproject.org/files/ENCFF859CLK/@@download/ENCFF859CLK.fastq.gz
ENCSR778VGY	ChIP-seq	ENCODE	1	1	paired	H3K4me3 ACC112	2/9/2017	https://www.encodeproject.org/files/ENCFF002AWS/@@download/ENCFF002AWS.fastq.gz
ENCSR778VGY	ChIP-seq	ENCODE	1	2	paired	H3K4me3 ACC112	2/9/2017	https://www.encodeproject.org/files/ENCFF002BBN/@@download/ENCFF002BBN.fastq.gz
ENCSR778VGY	ChIP-seq	ENCODE	2	1	paired	H3K4me3 ACC112	2/9/2017	https://www.encodeproject.org/files/ENCFF002AUB/@@download/ENCFF002AUB.fastq.gz
ENCSR000DQR	ChIP-seq	ENCODE	3	1	paired	H3K4me3 B cell female adult (27 years)	2/9/2017	https://www.encodeproject.org/files/ENCFF001EUE/@@download/ENCFF001EUE.fastq.gz
ENCSR000DQP	ChIP-seq	ENCODE	1	1	paired	H3K4me3 B cell female adult (43 years)	2/9/2017	https://www.encodeproject.org/files/ENCFF001ETS/@@download/ENCFF001ETS.fastq.gz
ENCSR878JSF	ChIP-seq	ENCODE	1	1	paired	H3K4me3 B cell female adult (43 years)	2/9/2017	https://www.encodeproject.org/files/ENCFF659TTV/@@download/ENCFF659TTV.fastq.gz,https://www.encodeproject.org/files/ENCFF715ZJM/@@download/ENCFF715ZJM.fastq.gz
ENCSR878JSF	ChIP-seq	ENCODE	1	2	paired	H3K4me3 B cell female adult (43 years)	2/9/2017	https://www.encodeproject.org/files/ENCFF527EXT/@@download/ENCFF527EXT.fastq.gz,https://www.encodeproject.org/files/ENCFF751FJK/@@download/ENCFF751FJK.fastq.gz
ENCSR000DQP	ChIP-seq	ENCODE	2	1	paired	H3K4me3 B cell female adult (43 years)	2/9/2017	https://www.encodeproject.org/files/ENCFF001ETL/@@download/ENCFF001ETL.fastq.gz
ENCSR000DQB	ChIP-seq	ENCODE	1	1	paired	H3K4me3 BE2C	2/9/2017	https://www.encodeproject.org/files/ENCFF001EQS/@@download/ENCFF001EQS.fastq.gz
ENCSR000DQB	ChIP-seq	ENCODE	2	1	paired	H3K4me3 BE2C	2/9/2017	https://www.encodeproject.org/files/ENCFF001EQW/@@download/ENCFF001EQW.fastq.gz
ENCSR000DWL	ChIP-seq	ENCODE	1	1	paired	H3K4me3 CD14-positive monocyte female	2/9/2017	https://www.encodeproject.org/files/ENCFF001FYS/@@download/ENCFF001FYS.fastq.gz
ENCSR000ASN	ChIP-seq	ENCODE	1	1	paired	H3K4me3 CD14-positive monocyte female	2/9/2017	https://www.encodeproject.org/files/ENCFF000CDX/@@download/ENCFF000CDX.fastq.gz
ENCSR000ASN	ChIP-seq	ENCODE	1	2	paired	H3K4me3 CD14-positive monocyte female	2/9/2017	https://www.encodeproject.org/files/ENCFF399MSH/@@download/ENCFF399MSH.fastq.gz
ENCSR000ASN	ChIP-seq	ENCODE	2	1	paired	H3K4me3 CD14-positive monocyte female	2/9/2017	https://www.encodeproject.org/files/ENCFF000CDZ/@@download/ENCFF000CDZ.fastq.gz
ENCSR000DQM	ChIP-seq	ENCODE	1	1	paired	H3K4me3 Caco-2	2/9/2017	https://www.encodeproject.org/files/ENCFF001ETA/@@download/ENCFF001ETA.fastq.gz
ENCSR000DQM	ChIP-seq	ENCODE	2	1	paired	H3K4me3 Caco-2	2/9/2017	https://www.encodeproject.org/files/ENCFF001ETC/@@download/ENCFF001ETC.fastq.gz
ENCSR000ARA	ChIP-seq	ENCODE	1	1	paired	H3K4me3 DND-41	2/9/2017	https://www.encodeproject.org/files/ENCFF000APS/@@download/ENCFF000APS.fastq.gz
ENCSR564VIX	ChIP-seq	ENCODE	1	1	paired	H3K4me3 DND-41	2/9/2017	https://www.encodeproject.org/files/ENCFF312CZM/@@download/ENCFF312CZM.fastq.gz
ENCSR564VIX	ChIP-seq	ENCODE	2	1	paired	H3K4me3 DND-41	2/9/2017	https://www.encodeproject.org/files/ENCFF899UUK/@@download/ENCFF899UUK.fastq.gz
ENCSR000ARA	ChIP-seq	ENCODE	2	1	paired	H3K4me3 DND-41	2/9/2017	https://www.encodeproject.org/files/ENCFF000APT/@@download/ENCFF000APT.fastq.gz
ENCSR052WRV	ChIP-seq	ENCODE	1	1	paired	H3K4me3 DOHH2	2/9/2017	https://www.encodeproject.org/files/ENCFF002BAK/@@download/ENCFF002BAK.fastq.gz,https://www.encodeproject.org/files/ENCFF773VRJ/@@download/ENCFF773VRJ.fastq.gz,https://www.encodeproject.org/files/ENCFF545NBQ/@@download/ENCFF545NBQ.fastq.gz
ENCSR052WRV	ChIP-seq	ENCODE	2	1	paired	H3K4me3 DOHH2	2/9/2017	https://www.encodeproject.org/files/ENCFF002BBU/@@download/ENCFF002BBU.fastq.gz
ENCSR000DQV	ChIP-seq	ENCODE	1	1	paired	H3K4me3 GM06990	2/9/2017	https://www.encodeproject.org/files/ENCFF001EVC/@@download/ENCFF001EVC.fastq.gz
ENCSR000DQV	ChIP-seq	ENCODE	2	1	paired	H3K4me3 GM06990	2/9/2017	https://www.encodeproject.org/files/ENCFF001EVD/@@download/ENCFF001EVD.fastq.gz
ENCSR000FCL	ChIP-seq	ENCODE	1	1	paired	H3K4me3 GM08714	2/9/2017	https://www.encodeproject.org/files/ENCFF002AAS/@@download/ENCFF002AAS.fastq.gz
ENCSR000FCL	ChIP-seq	ENCODE	2	1	paired	H3K4me3 GM08714	2/9/2017	https://www.encodeproject.org/files/ENCFF002AAR/@@download/ENCFF002AAR.fastq.gz
ENCSR000DQZ	ChIP-seq	ENCODE	1	1	paired	H3K4me3 GM12864	2/9/2017	https://www.encodeproject.org/files/ENCFF001EWC/@@download/ENCFF001EWC.fastq.gz
ENCSR000DQZ	ChIP-seq	ENCODE	2	1	paired	H3K4me3 GM12864	2/9/2017	https://www.encodeproject.org/files/ENCFF001EVJ/@@download/ENCFF001EVJ.fastq.gz,https://www.encodeproject.org/files/ENCFF001EVK/@@download/ENCFF001EVK.fastq.gz
ENCSR000DRC	ChIP-seq	ENCODE	1	1	paired	H3K4me3 GM12865	2/9/2017	https://www.encodeproject.org/files/ENCFF001EWN/@@download/ENCFF001EWN.fastq.gz
ENCSR000DRC	ChIP-seq	ENCODE	2	1	paired	H3K4me3 GM12865	2/9/2017	https://www.encodeproject.org/files/ENCFF001EVX/@@download/ENCFF001EVX.fastq.gz,https://www.encodeproject.org/files/ENCFF001EVY/@@download/ENCFF001EVY.fastq.gz,https://www.encodeproject.org/files/ENCFF001EVZ/@@download/ENCFF001EVZ.fastq.gz,https://www.encodeproject.org/files/ENCFF001EWA/@@download/ENCFF001EWA.fastq.gz
ENCSR000DRG	ChIP-seq	ENCODE	1	1	paired	H3K4me3 GM12866	2/9/2017	https://www.encodeproject.org/files/ENCFF001EWK/@@download/ENCFF001EWK.fastq.gz,https://www.encodeproject.org/files/ENCFF001EWL/@@download/ENCFF001EWL.fastq.gz
ENCSR000DRS	ChIP-seq	ENCODE	1	1	paired	H3K4me3 GM12875	2/9/2017	https://www.encodeproject.org/files/ENCFF001EWQ/@@download/ENCFF001EWQ.fastq.gz,https://www.encodeproject.org/files/ENCFF001EWR/@@download/ENCFF001EWR.fastq.gz
ENCSR000AKA	ChIP-seq	ENCODE	1	1	paired	H3K4me3 GM12878	2/9/2017	https://www.encodeproject.org/files/ENCFF000AUB/@@download/ENCFF000AUB.fastq.gz
ENCSR057BWO	ChIP-seq	ENCODE	1	1	paired	H3K4me3 GM12878	2/9/2017	https://www.encodeproject.org/files/ENCFF825QGB/@@download/ENCFF825QGB.fastq.gz
ENCSR000DRY	ChIP-seq	ENCODE	1	1	paired	H3K4me3 GM12878	2/9/2017	https://www.encodeproject.org/files/ENCFF001EYF/@@download/ENCFF001EYF.fastq.gz
ENCSR057BWO	ChIP-seq	ENCODE	2	1	paired	H3K4me3 GM12878	2/9/2017	https://www.encodeproject.org/files/ENCFF598WCX/@@download/ENCFF598WCX.fastq.gz
ENCSR000AKA	ChIP-seq	ENCODE	2	1	paired	H3K4me3 GM12878	2/9/2017	https://www.encodeproject.org/files/ENCFF000ASR/@@download/ENCFF000ASR.fastq.gz
ENCSR000DRY	ChIP-seq	ENCODE	2	1	paired	H3K4me3 GM12878	2/9/2017	https://www.encodeproject.org/files/ENCFF001EYE/@@download/ENCFF001EYE.fastq.gz
ENCSR000AMG	ChIP-seq	ENCODE	1	1	paired	H3K4me3 H1-hESC	2/9/2017	https://www.encodeproject.org/files/ENCFF000AXS/@@download/ENCFF000AXS.fastq.gz
ENCSR814XPE	ChIP-seq	ENCODE	1	1	paired	H3K4me3 H1-hESC	2/9/2017	https://www.encodeproject.org/files/ENCFF156FYC/@@download/ENCFF156FYC.fastq.gz
ENCSR000AMG	ChIP-seq	ENCODE	2	1	paired	H3K4me3 H1-hESC	2/9/2017	https://www.encodeproject.org/files/ENCFF000AXZ/@@download/ENCFF000AXZ.fastq.gz
ENCSR814XPE	ChIP-seq	ENCODE	2	1	paired	H3K4me3 H1-hESC	2/9/2017	https://www.encodeproject.org/files/ENCFF654NIP/@@download/ENCFF654NIP.fastq.gz
ENCSR814XPE	ChIP-seq	ENCODE	2	2	paired	H3K4me3 H1-hESC	2/9/2017	https://www.encodeproject.org/files/ENCFF813UAU/@@download/ENCFF813UAU.fastq.gz
ENCSR000DSR	ChIP-seq	ENCODE	1	1	paired	H3K4me3 H7-hESC	2/9/2017	https://www.encodeproject.org/files/ENCFF001FEM/@@download/ENCFF001FEM.fastq.gz
ENCSR000DSR	ChIP-seq	ENCODE	2	1	paired	H3K4me3 H7-hESC	2/9/2017	https://www.encodeproject.org/files/ENCFF001FEP/@@download/ENCFF001FEP.fastq.gz
ENCSR716ZJH	ChIP-seq	ENCODE	1	1	paired	H3K4me3 H9 stably expressing fusion protein	2/9/2017	https://www.encodeproject.org/files/ENCFF562FPJ/@@download/ENCFF562FPJ.fastq.gz
ENCSR716ZJH	ChIP-seq	ENCODE	2	1	paired	H3K4me3 H9 stably expressing fusion protein	2/9/2017	https://www.encodeproject.org/files/ENCFF744CHR/@@download/ENCFF744CHR.fastq.gz
ENCSR333OPW	ChIP-seq	ENCODE	1	1	paired	H3K4me3 HCT116	2/9/2017	https://www.encodeproject.org/files/ENCFF960ZXH/@@download/ENCFF960ZXH.fastq.gz
ENCSR000DTQ	ChIP-seq	ENCODE	1	1	paired	H3K4me3 HCT116	2/9/2017	https://www.encodeproject.org/files/ENCFF001FIS/@@download/ENCFF001FIS.fastq.gz
ENCSR333OPW	ChIP-seq	ENCODE	2	1	single	H3K4me3 HCT116	2/9/2017	https://www.encodeproject.org/files/ENCFF183OZI/@@download/ENCFF183OZI.fastq.gz
ENCSR000DTQ	ChIP-seq	ENCODE	2	1	paired	H3K4me3 HCT116	2/9/2017	https://www.encodeproject.org/files/ENCFF001FIZ/@@download/ENCFF001FIZ.fastq.gz
ENCSR000DTU	ChIP-seq	ENCODE	1	1	paired	H3K4me3 HEK293	2/9/2017	https://www.encodeproject.org/files/ENCFF001FJZ/@@download/ENCFF001FJZ.fastq.gz
ENCSR000DTU	ChIP-seq	ENCODE	2	1	paired	H3K4me3 HEK293	2/9/2017	https://www.encodeproject.org/files/ENCFF001FJY/@@download/ENCFF001FJY.fastq.gz
ENCSR000DUK	ChIP-seq	ENCODE	1	1	paired	H3K4me3 HFF-Myc male postnatal derived from foreskin fibroblast	2/9/2017	https://www.encodeproject.org/files/ENCFF001FND/@@download/ENCFF001FND.fastq.gz
ENCSR000DUK	ChIP-seq	ENCODE	2	1	paired	H3K4me3 HFF-Myc male postnatal derived from foreskin fibroblast	2/9/2017	https://www.encodeproject.org/files/ENCFF001FNC/@@download/ENCFF001FNC.fastq.gz
ENCSR000DUO	ChIP-seq	ENCODE	1	1	paired	H3K4me3 HL-60	2/9/2017	https://www.encodeproject.org/files/ENCFF001FNT/@@download/ENCFF001FNT.fastq.gz
ENCSR000DUO	ChIP-seq	ENCODE	2	1	paired	H3K4me3 HL-60	2/9/2017	https://www.encodeproject.org/files/ENCFF001FNS/@@download/ENCFF001FNS.fastq.gz
ENCSR340WQU	ChIP-seq	ENCODE	1	1	paired	H3K4me3 HeLa-S3	2/9/2017	https://www.encodeproject.org/files/ENCFF248WCN/@@download/ENCFF248WCN.fastq.gz
ENCSR000AOF	ChIP-seq	ENCODE	1	1	paired	H3K4me3 HeLa-S3	2/9/2017	https://www.encodeproject.org/files/ENCFF000BDA/@@download/ENCFF000BDA.fastq.gz
ENCSR340WQU	ChIP-seq	ENCODE	1	2	paired	H3K4me3 HeLa-S3	2/9/2017	https://www.encodeproject.org/files/ENCFF625VRT/@@download/ENCFF625VRT.fastq.gz
ENCSR340WQU	ChIP-seq	ENCODE	2	1	paired	H3K4me3 HeLa-S3	2/9/2017	https://www.encodeproject.org/files/ENCFF751DMM/@@download/ENCFF751DMM.fastq.gz,https://www.encodeproject.org/files/ENCFF485LYA/@@download/ENCFF485LYA.fastq.gz,https://www.encodeproject.org/files/ENCFF588FTN/@@download/ENCFF588FTN.fastq.gz
ENCSR000AOF	ChIP-seq	ENCODE	2	1	paired	H3K4me3 HeLa-S3	2/9/2017	https://www.encodeproject.org/files/ENCFF000BCZ/@@download/ENCFF000BCZ.fastq.gz
ENCSR340WQU	ChIP-seq	ENCODE	2	2	single	H3K4me3 HeLa-S3	2/9/2017	https://www.encodeproject.org/files/ENCFF751DMM/@@download/ENCFF751DMM.fastq.gz,https://www.encodeproject.org/files/ENCFF485LYA/@@download/ENCFF485LYA.fastq.gz,https://www.encodeproject.org/files/ENCFF588FTN/@@download/ENCFF588FTN.fastq.gz
ENCSR000DUA	ChIP-seq	ENCODE	1	1	paired	H3K4me3 HeLa-S3 G1b phase	2/9/2017	https://www.encodeproject.org/files/ENCFF001FLG/@@download/ENCFF001FLG.fastq.gz
ENCSR000DUA	ChIP-seq	ENCODE	2	1	paired	H3K4me3 HeLa-S3 G1b phase	2/9/2017	https://www.encodeproject.org/files/ENCFF001FLD/@@download/ENCFF001FLD.fastq.gz
ENCSR000AMP	ChIP-seq	ENCODE	1	1	paired	H3K4me3 HepG2	2/9/2017	https://www.encodeproject.org/files/ENCFF000BGE/@@download/ENCFF000BGE.fastq.gz
ENCSR575RRX	ChIP-seq	ENCODE	1	1	paired	H3K4me3 HepG2	2/9/2017	https://www.encodeproject.org/files/ENCFF901NZE/@@download/ENCFF901NZE.fastq.gz
ENCSR000DUF	ChIP-seq	ENCODE	1	1	paired	H3K4me3 HepG2	2/9/2017	https://www.encodeproject.org/files/ENCFF001FMH/@@download/ENCFF001FMH.fastq.gz
ENCSR000DUF	ChIP-seq	ENCODE	2	1	paired	H3K4me3 HepG2	2/9/2017	https://www.encodeproject.org/files/ENCFF001FMG/@@download/ENCFF001FMG.fastq.gz
ENCSR000AMP	ChIP-seq	ENCODE	2	1	paired	H3K4me3 HepG2	2/9/2017	https://www.encodeproject.org/files/ENCFF000BGF/@@download/ENCFF000BGF.fastq.gz
ENCSR575RRX	ChIP-seq	ENCODE	2	1	paired	H3K4me3 HepG2	2/9/2017	https://www.encodeproject.org/files/ENCFF084IJQ/@@download/ENCFF084IJQ.fastq.gz
ENCSR000DVU	ChIP-seq	ENCODE	1	1	paired	H3K4me3 Jurkat clone E61	2/9/2017	https://www.encodeproject.org/files/ENCFF001FUD/@@download/ENCFF001FUD.fastq.gz
ENCSR000DVU	ChIP-seq	ENCODE	2	1	paired	H3K4me3 Jurkat clone E61	2/9/2017	https://www.encodeproject.org/files/ENCFF001FUG/@@download/ENCFF001FUG.fastq.gz
ENCSR000DWD	ChIP-seq	ENCODE	1	1	paired	H3K4me3 K562	2/9/2017	https://www.encodeproject.org/files/ENCFF001FXG/@@download/ENCFF001FXG.fastq.gz
ENCSR668LDD	ChIP-seq	ENCODE	1	1	paired	H3K4me3 K562	2/9/2017	https://www.encodeproject.org/files/ENCFF894KBP/@@download/ENCFF894KBP.fastq.gz
ENCSR000AKU	ChIP-seq	ENCODE	1	1	paired	H3K4me3 K562	2/9/2017	https://www.encodeproject.org/files/ENCFF000BYJ/@@download/ENCFF000BYJ.fastq.gz
ENCSR000EWA	ChIP-seq	ENCODE	1	1	paired	H3K4me3 K562	2/9/2017	https://www.encodeproject.org/files/ENCFF000VDX/@@download/ENCFF000VDX.fastq.gz
ENCSR668LDD	ChIP-seq	ENCODE	2	1	paired	H3K4me3 K562	2/9/2017	https://www.encodeproject.org/files/ENCFF010SAE/@@download/ENCFF010SAE.fastq.gz
ENCSR000AKU	ChIP-seq	ENCODE	2	1	paired	H3K4me3 K562	2/9/2017	https://www.encodeproject.org/files/ENCFF000BYI/@@download/ENCFF000BYI.fastq.gz
ENCSR000EWA	ChIP-seq	ENCODE	2	1	paired	H3K4me3 K562	2/9/2017	https://www.encodeproject.org/files/ENCFF000VDY/@@download/ENCFF000VDY.fastq.gz
ENCSR000DWD	ChIP-seq	ENCODE	2	1	paired	H3K4me3 K562	2/9/2017	https://www.encodeproject.org/files/ENCFF001FXH/@@download/ENCFF001FXH.fastq.gz
ENCSR539TKY	ChIP-seq	ENCODE	1	1	single	H3K4me3 KMS-11	2/9/2017	https://www.encodeproject.org/files/ENCFF166BVX/@@download/ENCFF166BVX.fastq.gz
ENCSR535NGG	ChIP-seq	ENCODE	1	1	paired	H3K4me3 KOPT-K1	2/9/2017	https://www.encodeproject.org/files/ENCFF988MDL/@@download/ENCFF988MDL.fastq.gz
ENCSR535NGG	ChIP-seq	ENCODE	2	1	paired	H3K4me3 KOPT-K1	2/9/2017	https://www.encodeproject.org/files/ENCFF466WSK/@@download/ENCFF466WSK.fastq.gz
ENCSR910XKX	ChIP-seq	ENCODE	1	1	paired	H3K4me3 Karpas-422	2/9/2017	https://www.encodeproject.org/files/ENCFF002AUP/@@download/ENCFF002AUP.fastq.gz
ENCSR910XKX	ChIP-seq	ENCODE	1	2	paired	H3K4me3 Karpas-422	2/9/2017	https://www.encodeproject.org/files/ENCFF002AZL/@@download/ENCFF002AZL.fastq.gz,https://www.encodeproject.org/files/ENCFF540TNZ/@@download/ENCFF540TNZ.fastq.gz,https://www.encodeproject.org/files/ENCFF118VNJ/@@download/ENCFF118VNJ.fastq.gz
ENCSR910XKX	ChIP-seq	ENCODE	2	1	paired	H3K4me3 Karpas-422	2/9/2017	https://www.encodeproject.org/files/ENCFF002BAB/@@download/ENCFF002BAB.fastq.gz,https://www.encodeproject.org/files/ENCFF084UZH/@@download/ENCFF084UZH.fastq.gz,https://www.encodeproject.org/files/ENCFF112OFR/@@download/ENCFF112OFR.fastq.gz
ENCSR000DWF	ChIP-seq	ENCODE	1	1	paired	H3K4me3 LNCaP clone FGC	2/9/2017	https://www.encodeproject.org/files/ENCFF001FXR/@@download/ENCFF001FXR.fastq.gz
ENCSR000DWF	ChIP-seq	ENCODE	2	1	paired	H3K4me3 LNCaP clone FGC	2/9/2017	https://www.encodeproject.org/files/ENCFF001FXS/@@download/ENCFF001FXS.fastq.gz
ENCSR657RRI	ChIP-seq	ENCODE	1	1	paired	H3K4me3 Loucy	2/9/2017	https://www.encodeproject.org/files/ENCFF002BBM/@@download/ENCFF002BBM.fastq.gz
ENCSR657RRI	ChIP-seq	ENCODE	1	2	paired	H3K4me3 Loucy	2/9/2017	https://www.encodeproject.org/files/ENCFF002BBW/@@download/ENCFF002BBW.fastq.gz
ENCSR657RRI	ChIP-seq	ENCODE	2	1	paired	H3K4me3 Loucy	2/9/2017	https://www.encodeproject.org/files/ENCFF002ATP/@@download/ENCFF002ATP.fastq.gz,https://www.encodeproject.org/files/ENCFF795PHJ/@@download/ENCFF795PHJ.fastq.gz,https://www.encodeproject.org/files/ENCFF531DSU/@@download/ENCFF531DSU.fastq.gz
ENCSR985MIB	ChIP-seq	ENCODE	1	1	paired	H3K4me3 MCF-7	2/9/2017	https://www.encodeproject.org/files/ENCFF211APE/@@download/ENCFF211APE.fastq.gz,https://www.encodeproject.org/files/ENCFF298UCU/@@download/ENCFF298UCU.fastq.gz,https://www.encodeproject.org/files/ENCFF768PAZ/@@download/ENCFF768PAZ.fastq.gz
ENCSR000DWJ	ChIP-seq	ENCODE	1	1	paired	H3K4me3 MCF-7	2/9/2017	https://www.encodeproject.org/files/ENCFF001FYK/@@download/ENCFF001FYK.fastq.gz
ENCSR985MIB	ChIP-seq	ENCODE	2	1	paired	H3K4me3 MCF-7	2/9/2017	https://www.encodeproject.org/files/ENCFF923ABZ/@@download/ENCFF923ABZ.fastq.gz,https://www.encodeproject.org/files/ENCFF792HDC/@@download/ENCFF792HDC.fastq.gz,https://www.encodeproject.org/files/ENCFF020LCP/@@download/ENCFF020LCP.fastq.gz
ENCSR000DWJ	ChIP-seq	ENCODE	2	1	paired	H3K4me3 MCF-7	2/9/2017	https://www.encodeproject.org/files/ENCFF001FYE/@@download/ENCFF001FYE.fastq.gz
ENCSR361FWQ	ChIP-seq	ENCODE	1	1	paired	H3K4me3 MM.1S	2/9/2017	https://www.encodeproject.org/files/ENCFF575KIT/@@download/ENCFF575KIT.fastq.gz,https://www.encodeproject.org/files/ENCFF755VRL/@@download/ENCFF755VRL.fastq.gz,https://www.encodeproject.org/files/ENCFF310JTP/@@download/ENCFF310JTP.fastq.gz
ENCSR361FWQ	ChIP-seq	ENCODE	2	1	paired	H3K4me3 MM.1S	2/9/2017	https://www.encodeproject.org/files/ENCFF463MZE/@@download/ENCFF463MZE.fastq.gz
ENCSR000DWP	ChIP-seq	ENCODE	1	1	paired	H3K4me3 NB4	2/9/2017	https://www.encodeproject.org/files/ENCFF001FZD/@@download/ENCFF001FZD.fastq.gz
ENCSR082NQB	ChIP-seq	ENCODE	1	1	single	H3K4me3 NCI-H929	2/9/2017	https://www.encodeproject.org/files/ENCFF614PIK/@@download/ENCFF614PIK.fastq.gz
ENCSR082NQB	ChIP-seq	ENCODE	2	1	paired	H3K4me3 NCI-H929	2/9/2017	https://www.encodeproject.org/files/ENCFF579RDE/@@download/ENCFF579RDE.fastq.gz,https://www.encodeproject.org/files/ENCFF710WHD/@@download/ENCFF710WHD.fastq.gz,https://www.encodeproject.org/files/ENCFF862MCV/@@download/ENCFF862MCV.fastq.gz
[truncated: 2,230 more rows]
