# Supplementary material for: Sequential regulatory activity prediction across chromosomes with convolutional neural networks
Source: Genome Res. 2018 May;28(5):739–50. doi: 10.1101/gr.227819.117 (PMC5932613; doi:10.1101/gr.227819.117)
Supplement: Supplemental Material [file supp_gr.227819.117_Supplemental_Source_Code.zip]

Archive with 1 entries (1 files):
- basenji-0.2.tar.gz
